# Supplementary material for: Sex Differences in the Metabolome of Alzheimer's Disease Progression
Source: Front Radiol. 2022 Mar 14;2:782864. doi: 10.3389/fradi.2022.782864 (PMC9014653; doi:10.3389/fradi.2022.782864)
Supplement: Supplementary file 1 [file Data_Sheet_1.CSV]

Variable	Outcome	Beta_female	SE_female	pvalue_female	Beta_male	SE_male	pvalue_male	Beta_total	SE_total	pvalue_total	pvalue_diff	difference_type	difference_arnold
MEblack	Component 1	-0.098	0.039	1.3e-02	-0.125	0.036	5.4e-04	-0.113	0.026	2.1e-05	6.1e-01	None	Homogeneous
MEblue	Component 1	-0.254	0.038	6.5e-11	-0.272	0.035	2.2e-14	-0.264	0.026	9.0e-25	7.3e-01	None	Homogeneous
MEbrown	Component 1	-0.205	0.038	1.3e-07	-0.25	0.035	2.2e-12	-0.23	0.026	5.6e-19	3.9e-01	None	Homogeneous
MEgreen	Component 1	-0.295	0.038	3.2e-14	-0.295	0.034	7.8e-17	-0.295	0.025	4.3e-31	1.0e+00	None	Homogeneous
MEpink	Component 1	-0.192	0.038	7.6e-07	-0.224	0.035	4.0e-10	-0.209	0.026	7.2e-16	5.4e-01	None	Homogeneous
MEred	Component 1	-0.25	0.038	8.0e-11	-0.217	0.035	1.5e-09	-0.233	0.026	1.9e-19	5.3e-01	None	Homogeneous
MEturquoise	Component 1	-0.262	0.038	1.6e-11	-0.294	0.034	8.0e-17	-0.279	0.025	4.9e-28	5.2e-01	None	Homogeneous
MEyellow	Component 1	-0.223	0.038	7.3e-09	-0.218	0.035	1.1e-09	-0.221	0.026	1.4e-17	9.3e-01	None	Homogeneous
MEblack	Component 2	-0.057	0.042	1.8e-01	-0.092	0.038	1.7e-02	-0.076	0.028	7.3e-03	5.4e-01	None	None
MEblue	Component 2	-0.059	0.043	1.7e-01	-0.133	0.038	5.7e-04	-0.1	0.029	4.6e-04	2.0e-01	None	Homogeneous
MEbrown	Component 2	-0.064	0.043	1.3e-01	-0.123	0.038	1.4e-03	-0.097	0.028	6.7e-04	3.1e-01	None	Homogeneous
MEgreen	Component 2	-0.069	0.043	1.1e-01	-0.14	0.038	2.7e-04	-0.109	0.029	1.4e-04	2.1e-01	None	Homogeneous
MEpink	Component 2	-0.061	0.042	1.5e-01	-0.107	0.038	5.5e-03	-0.086	0.028	2.5e-03	4.2e-01	None	None
MEred	Component 2	-0.025	0.042	5.5e-01	-0.106	0.039	6.3e-03	-0.069	0.029	1.5e-02	1.6e-01	None	None
MEturquoise	Component 2	-0.097	0.043	2.3e-02	-0.114	0.038	3.1e-03	-0.106	0.028	1.9e-04	7.8e-01	None	Homogeneous
MEyellow	Component 2	-0.031	0.042	4.7e-01	-0.128	0.038	9.0e-04	-0.084	0.028	3.1e-03	8.9e-02	None	Homogeneous
MEblack	Component 3	0.022	0.043	6.1e-01	0.086	0.039	2.8e-02	0.057	0.029	4.9e-02	2.7e-01	None	None
MEblue	Component 3	0.173	0.043	6.0e-05	0.214	0.038	3.8e-08	0.195	0.029	7.6e-12	4.7e-01	None	Homogeneous
MEbrown	Component 3	0.156	0.042	2.7e-04	0.179	0.039	4.6e-06	0.168	0.029	3.9e-09	6.9e-01	None	Homogeneous
MEgreen	Component 3	0.211	0.043	1.0e-06	0.2	0.039	3.1e-07	0.205	0.029	8.5e-13	8.5e-01	None	Homogeneous
MEpink	Component 3	0.147	0.042	5.6e-04	0.15	0.039	1.2e-04	0.149	0.029	1.9e-07	9.5e-01	None	Homogeneous
MEred	Component 3	0.133	0.042	1.8e-03	0.207	0.039	1.1e-07	0.174	0.029	1.1e-09	2.0e-01	None	Homogeneous
MEturquoise	Component 3	0.183	0.043	2.0e-05	0.214	0.038	3.3e-08	0.2	0.028	1.9e-12	5.9e-01	None	Homogeneous
MEyellow	Component 3	0.193	0.042	5.0e-06	0.17	0.039	1.3e-05	0.181	0.028	2.0e-10	6.9e-01	None	Homogeneous
MEblack	Component 4	0.045	0.044	3.1e-01	0.085	0.039	3.1e-02	0.067	0.029	2.2e-02	5.0e-01	None	None
MEblue	Component 4	-0.024	0.044	5.9e-01	0.103	0.039	9.0e-03	0.047	0.029	1.1e-01	3.2e-02	None	Heterogeneous
MEbrown	Component 4	-0.038	0.044	3.9e-01	0.084	0.039	3.2e-02	0.03	0.029	3.0e-01	3.8e-02	None	Heterogeneous
MEgreen	Component 4	-0.023	0.045	6.1e-01	0.081	0.039	3.9e-02	0.036	0.03	2.3e-01	8.0e-02	None	None
MEpink	Component 4	-0.067	0.044	1.3e-01	0.04	0.039	3.2e-01	-0.008	0.029	7.8e-01	7.0e-02	None	None
MEred	Component 4	-0.057	0.044	2.0e-01	0.068	0.04	8.7e-02	0.012	0.029	6.9e-01	3.5e-02	None	None
MEturquoise	Component 4	-0.023	0.044	6.1e-01	0.065	0.039	9.7e-02	0.027	0.029	3.7e-01	1.4e-01	None	None
MEyellow	Component 4	-0.05	0.044	2.5e-01	0.082	0.039	3.8e-02	0.023	0.029	4.4e-01	2.5e-02	None	Heterogeneous
MEblack	Component 5	-0.089	0.044	4.4e-02	-0.109	0.039	5.9e-03	-0.1	0.029	6.6e-04	7.4e-01	None	Homogeneous
MEblue	Component 5	-0.283	0.043	1.1e-10	-0.246	0.039	3.4e-10	-0.262	0.029	5.8e-20	5.3e-01	None	Homogeneous
MEbrown	Component 5	-0.232	0.043	1.1e-07	-0.207	0.039	1.3e-07	-0.218	0.029	3.9e-14	6.7e-01	None	Homogeneous
MEgreen	Component 5	-0.289	0.043	5.2e-11	-0.249	0.039	2.1e-10	-0.267	0.029	1.6e-20	4.9e-01	None	Homogeneous
MEpink	Component 5	-0.209	0.043	1.7e-06	-0.158	0.039	6.2e-05	-0.181	0.029	4.4e-10	3.8e-01	None	Homogeneous
MEred	Component 5	-0.22	0.043	4.8e-07	-0.178	0.039	6.6e-06	-0.197	0.029	1.1e-11	4.8e-01	None	Homogeneous
MEturquoise	Component 5	-0.27	0.043	8.0e-10	-0.208	0.039	1.2e-07	-0.236	0.029	3.1e-16	2.9e-01	None	Homogeneous
MEyellow	Component 5	-0.263	0.043	1.3e-09	-0.212	0.039	7.4e-08	-0.235	0.029	2.6e-16	3.7e-01	None	Homogeneous
