# Supplementary material for: Sex Differences in the Metabolome of Alzheimer's Disease Progression
Source: Front Radiol. 2022 Mar 14;2:782864. doi: 10.3389/fradi.2022.782864 (PMC9014653; doi:10.3389/fradi.2022.782864)
Supplement: Supplementary file 2 [file Data_Sheet_2.CSV]

Variable	Outcome	Beta_female	SE_female	pvalue_female	Beta_male	SE_male	pvalue_male	Beta_total	SE_total	pvalue_total	pvalue_diff	difference_type	difference_arnold	Description	KEGG	HMDB	Modules
Ala	Component 1	-0.137	0.039	4.2e-04	-0.105	0.036	3.9e-03	-0.12	0.026	5.6e-06	5.4e-01	None	Homogeneous	Alanine	C01401		grey
Arg	Component 1	-0.21	0.038	6.9e-08	-0.249	0.035	5.3e-12	-0.231	0.026	6.7e-19	4.5e-01	None	Homogeneous	Arginine	C00792	HMDB03416	grey
Asn	Component 1	-0.135	0.039	5.2e-04	-0.14	0.036	1.0e-04	-0.138	0.026	1.6e-07	9.1e-01	None	Homogeneous	Asparagine	C01905		grey
Asp	Component 1	-0.167	0.039	1.7e-05	-0.226	0.036	4.3e-10	-0.199	0.026	2.9e-14	2.7e-01	None	Homogeneous	Aspartic Acid	C00402	HMDB06483	grey
C0	Component 1	0.099	0.039	1.1e-02	0.082	0.036	2.4e-02	0.09	0.026	6.7e-04	7.5e-01	None	None	Carnitine			grey
C10	Component 1	-0.176	0.039	6.2e-06	-0.081	0.036	2.6e-02	-0.126	0.026	2.0e-06	7.2e-02	None	Homogeneous	Decanoylcarnitine		HMDB00651	grey
C10.2	Component 1	-0.002	0.04	9.5e-01	-0.006	0.037	8.6e-01	-0.004	0.027	8.7e-01	9.4e-01	None	None	Decadienylcarnitine	C02301		grey
C12	Component 1	-0.209	0.038	7.1e-08	-0.136	0.036	1.9e-04	-0.171	0.026	8.9e-11	1.6e-01	None	Homogeneous	Dodecanoylcarnitine		HMDB02250	grey
C14.1	Component 1	0.108	0.039	5.4e-03	0.142	0.036	8.8e-05	0.126	0.026	1.6e-06	5.3e-01	None	Homogeneous	Tetradecenoylcarnitine			grey
C14.1.OH	Component 1	-0.009	0.039	8.1e-01	0.011	0.037	7.5e-01	0.002	0.027	9.5e-01	7.0e-01	None	None	Hydroxytetradecenoylcarnitine			grey
C14.2	Component 1	-0.13	0.039	9.0e-04	-0.065	0.037	7.6e-02	-0.095	0.027	3.4e-04	2.2e-01	None	None	Tetradecadienylcarnitine			grey
C16	Component 1	-0.049	0.039	2.1e-01	-0.028	0.036	4.4e-01	-0.038	0.027	1.6e-01	6.9e-01	None	None	Hexadecanoylcarnitine			grey
C16.1	Component 1	-0.099	0.039	1.3e-02	-0.062	0.037	9.5e-02	-0.079	0.027	3.4e-03	4.9e-01	None	None	Hexadecenoylcarnitine		HMDB06317	grey
C18	Component 1	-0.049	0.04	2.1e-01	-0.057	0.037	1.2e-01	-0.053	0.027	4.7e-02	8.9e-01	None	None	Octadecanoylcarnitine		HMDB00848	grey
C18.1	Component 1	-0.1	0.04	1.2e-02	-0.084	0.037	2.2e-02	-0.092	0.027	6.6e-04	7.7e-01	None	None	Octadecenoylcarnitine		HMDB06464	grey
C18.2	Component 1	-0.046	0.039	2.4e-01	-0.02	0.037	5.9e-01	-0.032	0.027	2.3e-01	6.3e-01	None	None	Octadecadienylcarnitine		HMDB06461	grey
C2	Component 1	-0.065	0.039	9.9e-02	-0.035	0.037	3.4e-01	-0.049	0.027	6.8e-02	5.8e-01	None	None	Acetylcarnitine	C02571		grey
C3	Component 1	0.089	0.039	2.3e-02	0.048	0.036	1.8e-01	0.067	0.027	1.2e-02	4.4e-01	None	None	Propionylcarnitine			grey
C4	Component 1	0.016	0.039	6.9e-01	-0.009	0.036	8.1e-01	0.003	0.027	9.2e-01	6.5e-01	None	None	Butyrylcarnitine (Isobutyrylcarnitine)			grey
C5	Component 1	0.074	0.039	5.6e-02	-0.009	0.036	8.1e-01	0.03	0.027	2.6e-01	1.2e-01	None	None	Isovalerylcarnitine (Methylbutylcarnitine, Valerylcarnitine)			grey
C6..C4.1.DC.	Component 1	-0.323	0.038	1.4e-16	-0.317	0.035	1.5e-18	-0.32	0.026	1.2e-35	9.1e-01	None	Homogeneous	Hexanoylcarnitine (Fumarylcarnitine)			turquoise
C7.DC	Component 1	0.027	0.039	4.9e-01	0.06	0.036	9.8e-02	0.045	0.027	9.2e-02	5.3e-01	None	None	Pimelylcarnitine	C02301		grey
C9	Component 1	0.051	0.039	1.9e-01	0.001	0.036	9.9e-01	0.024	0.027	3.6e-01	3.4e-01	None	None	Nonanoylcarnitine			grey
Cit	Component 1	-0.152	0.039	1.4e-04	-0.132	0.037	3.7e-04	-0.141	0.027	1.6e-07	7.2e-01	None	Homogeneous	Citrulline	C00327	HMDB00904	grey
Creatinine	Component 1	-0.146	0.039	2.1e-04	-0.124	0.037	7.6e-04	-0.134	0.027	5.1e-07	6.8e-01	None	Homogeneous	Creatinine	C00791	HMDB00562	grey
Glu	Component 1	-0.127	0.039	1.3e-03	-0.165	0.036	5.5e-06	-0.147	0.026	2.6e-08	4.8e-01	None	Homogeneous	Glutamic Acid	C00217	HMDB03339	grey
Gly	Component 1	-0.208	0.038	9.3e-08	-0.262	0.035	3.3e-13	-0.238	0.026	5.9e-20	3.0e-01	None	Homogeneous	Glycine	C00037	HMDB00123	grey
His	Component 1	-0.143	0.039	2.2e-04	-0.123	0.036	7.2e-04	-0.132	0.026	5.2e-07	6.9e-01	None	Homogeneous	Histidine	C00135	HMDB00177	grey
Ile	Component 1	-0.063	0.039	1.1e-01	-0.086	0.036	1.7e-02	-0.076	0.027	4.4e-03	6.7e-01	None	None	Isoleucine	C16434		grey
Kynurenine	Component 1	0.0	0.04	9.9e-01	-0.009	0.037	8.0e-01	-0.005	0.027	8.6e-01	8.6e-01	None	None	Kynurenine			grey
Lys	Component 1	-0.187	0.038	1.6e-06	-0.244	0.036	1.9e-11	-0.218	0.026	8.7e-17	2.8e-01	None	Homogeneous	Lysine	C00739	HMDB03405	grey
Met	Component 1	-0.103	0.039	7.8e-03	-0.121	0.036	8.0e-04	-0.113	0.026	1.8e-05	7.3e-01	None	Homogeneous	Methionine	C01733		grey
Orn	Component 1	-0.194	0.039	6.7e-07	-0.191	0.036	1.5e-07	-0.192	0.026	2.5e-13	9.5e-01	None	Homogeneous	Ornithine	C00515	HMDB03374	grey
PC.aa.C28.1	Component 1	-0.128	0.039	1.1e-03	-0.206	0.035	9.9e-09	-0.17	0.026	7.3e-11	1.4e-01	None	Homogeneous	PC aa C28:1	C00157		brown
PC.aa.C30.0	Component 1	-0.163	0.038	2.5e-05	-0.197	0.035	4.2e-08	-0.181	0.026	3.2e-12	5.3e-01	None	Homogeneous	PC aa C30:0			turquoise
PC.aa.C32.0	Component 1	-0.262	0.038	2.2e-11	-0.25	0.035	2.6e-12	-0.256	0.026	4.7e-23	8.3e-01	None	Homogeneous	PC aa C32:0			turquoise
PC.aa.C32.1	Component 1	-0.143	0.038	2.2e-04	-0.115	0.036	1.4e-03	-0.128	0.026	1.1e-06	5.9e-01	None	Homogeneous	PC aa C32:1		HMDB08097	turquoise
PC.aa.C32.3	Component 1	-0.237	0.039	1.4e-09	-0.291	0.035	4.7e-16	-0.267	0.026	5.8e-25	3.0e-01	None	Homogeneous	PC aa C32:3		HMDB07876	brown
PC.aa.C34.3	Component 1	-0.195	0.038	5.5e-07	-0.231	0.035	1.1e-10	-0.214	0.026	1.3e-16	4.9e-01	None	Homogeneous	PC aa C34:3			turquoise
PC.aa.C34.4	Component 1	-0.105	0.039	6.8e-03	-0.151	0.036	3.5e-05	-0.129	0.026	9.5e-07	3.9e-01	None	Homogeneous	PC aa C34:4			turquoise
PC.aa.C36.0	Component 1	0.004	0.04	9.3e-01	0.083	0.036	2.2e-02	0.047	0.027	7.9e-02	1.4e-01	None	None	PC aa C36:0			grey
PC.aa.C36.1	Component 1	-0.226	0.038	5.2e-09	-0.269	0.035	3.0e-14	-0.249	0.026	1.9e-22	3.9e-01	None	Homogeneous	PC aa C36:1			turquoise
PC.aa.C36.3	Component 1	-0.12	0.039	2.1e-03	-0.167	0.036	3.3e-06	-0.146	0.026	2.9e-08	3.7e-01	None	Homogeneous	PC aa C36:3		HMDB08040	turquoise
PC.aa.C36.5	Component 1	-0.045	0.039	2.5e-01	-0.05	0.036	1.6e-01	-0.048	0.027	7.2e-02	9.2e-01	None	None	PC aa C36:5			black
PC.aa.C36.6	Component 1	-0.072	0.039	6.4e-02	-0.116	0.036	1.3e-03	-0.096	0.026	2.7e-04	4.1e-01	None	None	PC aa C36:6			black
PC.aa.C38.0	Component 1	-0.189	0.039	1.4e-06	-0.186	0.036	2.6e-07	-0.188	0.026	9.9e-13	9.5e-01	None	Homogeneous	PC aa C38:0			blue
PC.aa.C38.3	Component 1	-0.157	0.039	5.6e-05	-0.163	0.036	6.9e-06	-0.16	0.026	1.1e-09	9.2e-01	None	Homogeneous	PC aa C38:3		HMDB08047	turquoise
PC.aa.C38.4	Component 1	-0.095	0.039	1.5e-02	-0.118	0.036	1.1e-03	-0.108	0.026	4.8e-05	6.6e-01	None	Homogeneous	PC aa C38:4			yellow
PC.aa.C38.5	Component 1	-0.194	0.039	6.6e-07	-0.227	0.035	2.8e-10	-0.212	0.026	4.4e-16	5.3e-01	None	Homogeneous	PC aa C38:5		HMDB08114	blue
PC.aa.C38.6	Component 1	-0.083	0.039	3.5e-02	-0.098	0.036	7.2e-03	-0.091	0.027	6.3e-04	7.9e-01	None	None	PC aa C38:6		HMDB08725	black
PC.aa.C40.2	Component 1	-0.232	0.038	2.3e-09	-0.226	0.036	3.6e-10	-0.229	0.026	1.3e-18	9.1e-01	None	Homogeneous	PC aa C40:2			blue
PC.aa.C40.3	Component 1	-0.274	0.038	2.0e-12	-0.28	0.035	4.2e-15	-0.277	0.026	3.4e-27	9.1e-01	None	Homogeneous	PC aa C40:3	C00157		blue
PC.aa.C40.4	Component 1	-0.171	0.038	1.1e-05	-0.178	0.036	9.3e-07	-0.175	0.026	2.8e-11	8.9e-01	None	Homogeneous	PC aa C40:4		HMDB08279	yellow
PC.aa.C40.5	Component 1	-0.17	0.039	1.3e-05	-0.207	0.036	9.0e-09	-0.19	0.026	3.6e-13	4.7e-01	None	Homogeneous	PC aa C40:5		HMDB08120	blue
PC.aa.C40.6	Component 1	-0.078	0.039	4.9e-02	-0.1	0.036	5.8e-03	-0.09	0.027	7.3e-04	6.7e-01	None	None	PC aa C40:6		HMDB08089	black
PC.aa.C42.0	Component 1	-0.226	0.038	5.9e-09	-0.193	0.036	9.5e-08	-0.208	0.026	1.4e-15	5.3e-01	None	Homogeneous	PC aa C42:0			red
PC.aa.C42.1	Component 1	-0.218	0.038	2.0e-08	-0.2	0.036	2.8e-08	-0.209	0.026	1.2e-15	7.4e-01	None	Homogeneous	PC aa C42:1			red
PC.aa.C42.2	Component 1	-0.172	0.039	9.9e-06	-0.168	0.036	3.9e-06	-0.17	0.026	1.1e-10	9.4e-01	None	Homogeneous	PC aa C42:2	C00157		blue
PC.aa.C42.4	Component 1	-0.238	0.038	1.0e-09	-0.252	0.035	1.9e-12	-0.245	0.026	2.1e-21	7.8e-01	None	Homogeneous	PC aa C42:4	C00157		blue
PC.aa.C42.5	Component 1	-0.191	0.039	1.0e-06	-0.193	0.035	7.1e-08	-0.192	0.026	1.8e-13	9.6e-01	None	Homogeneous	PC aa C42:5	C00157	HMDB08287	blue
PC.aa.C42.6	Component 1	-0.203	0.038	1.9e-07	-0.248	0.035	3.4e-12	-0.227	0.026	1.3e-18	3.9e-01	None	Homogeneous	PC aa C42:6		HMDB08288	blue
PC.ae.C30.0	Component 1	-0.227	0.038	4.5e-09	-0.264	0.035	1.2e-13	-0.247	0.026	6.1e-22	4.8e-01	None	Homogeneous	PC ae C30:0			turquoise
PC.ae.C30.2	Component 1	-0.226	0.039	1.1e-08	-0.304	0.034	1.1e-17	-0.27	0.026	1.3e-25	1.4e-01	None	Homogeneous	PC ae C30:2			turquoise
PC.ae.C32.1	Component 1	-0.235	0.038	1.4e-09	-0.246	0.035	5.6e-12	-0.241	0.026	9.1e-21	8.3e-01	None	Homogeneous	PC ae C32:1			turquoise
PC.ae.C32.2	Component 1	-0.231	0.038	3.5e-09	-0.263	0.035	1.8e-13	-0.248	0.026	6.9e-22	5.3e-01	None	Homogeneous	PC ae C32:2			turquoise
PC.ae.C34.0	Component 1	-0.251	0.038	1.1e-10	-0.243	0.035	8.1e-12	-0.247	0.026	8.9e-22	8.8e-01	None	Homogeneous	PC ae C34:0			turquoise
PC.ae.C34.1	Component 1	-0.251	0.038	1.1e-10	-0.264	0.035	1.4e-13	-0.258	0.026	1.2e-23	8.1e-01	None	Homogeneous	PC ae C34:1			turquoise
PC.ae.C34.2	Component 1	-0.178	0.038	4.8e-06	-0.204	0.035	1.2e-08	-0.192	0.026	1.5e-13	6.1e-01	None	Homogeneous	PC ae C34:2		HMDB11151	pink
PC.ae.C34.3	Component 1	-0.149	0.039	1.3e-04	-0.17	0.036	2.4e-06	-0.16	0.026	9.8e-10	6.9e-01	None	Homogeneous	PC ae C34:3			pink
PC.ae.C36.0	Component 1	-0.286	0.038	1.9e-13	-0.25	0.035	2.6e-12	-0.266	0.026	3.5e-25	4.8e-01	None	Homogeneous	PC ae C36:0			turquoise
PC.ae.C36.1	Component 1	-0.214	0.038	3.9e-08	-0.261	0.035	2.0e-13	-0.24	0.026	1.3e-20	3.6e-01	None	Homogeneous	PC ae C36:1			turquoise
PC.ae.C36.2	Component 1	-0.199	0.039	3.6e-07	-0.247	0.035	4.7e-12	-0.225	0.026	3.7e-18	3.5e-01	None	Homogeneous	PC ae C36:2		HMDB11243	pink
PC.ae.C36.3	Component 1	-0.224	0.038	7.5e-09	-0.225	0.035	3.0e-10	-0.225	0.026	3.6e-18	9.8e-01	None	Homogeneous	PC ae C36:3			pink
PC.ae.C36.4	Component 1	-0.185	0.038	1.6e-06	-0.176	0.036	1.1e-06	-0.18	0.026	4.8e-12	8.5e-01	None	Homogeneous	PC ae C36:4			yellow
PC.ae.C36.5	Component 1	-0.107	0.039	6.0e-03	-0.117	0.036	1.2e-03	-0.112	0.026	2.1e-05	8.6e-01	None	Homogeneous	PC ae C36:5		HMDB11220	yellow
PC.ae.C38.0	Component 1	-0.166	0.039	2.2e-05	-0.209	0.035	5.3e-09	-0.189	0.026	3.9e-13	4.1e-01	None	Homogeneous	PC ae C38:0			black
PC.ae.C38.2	Component 1	-0.15	0.039	1.2e-04	-0.191	0.036	1.0e-07	-0.172	0.026	4.4e-11	4.3e-01	None	Homogeneous	PC ae C38:2			pink
PC.ae.C38.3	Component 1	-0.218	0.038	2.3e-08	-0.243	0.035	9.4e-12	-0.232	0.026	3.3e-19	6.4e-01	None	Homogeneous	PC ae C38:3			turquoise
PC.ae.C38.4	Component 1	-0.214	0.038	3.2e-08	-0.215	0.035	1.9e-09	-0.215	0.026	1.1e-16	9.8e-01	None	Homogeneous	PC ae C38:4			yellow
PC.ae.C38.5	Component 1	-0.219	0.038	1.5e-08	-0.189	0.036	1.4e-07	-0.203	0.026	5.3e-15	5.7e-01	None	Homogeneous	PC ae C38:5			yellow
PC.ae.C38.6	Component 1	-0.173	0.039	8.7e-06	-0.187	0.035	1.8e-07	-0.181	0.026	4.3e-12	7.8e-01	None	Homogeneous	PC ae C38:6			blue
PC.ae.C40.1	Component 1	-0.212	0.038	5.6e-08	-0.231	0.035	9.0e-11	-0.222	0.026	8.9e-18	7.0e-01	None	Homogeneous	PC ae C40:1			blue
PC.ae.C40.2	Component 1	-0.187	0.039	1.8e-06	-0.184	0.036	3.1e-07	-0.185	0.026	1.5e-12	9.6e-01	None	Homogeneous	PC ae C40:2			brown
PC.ae.C40.3	Component 1	-0.287	0.038	1.1e-13	-0.292	0.035	2.0e-16	-0.29	0.025	4.9e-30	9.3e-01	None	Homogeneous	PC ae C40:3			turquoise
PC.ae.C40.4	Component 1	-0.256	0.038	2.7e-11	-0.25	0.035	2.0e-12	-0.253	0.026	4.5e-23	9.1e-01	None	Homogeneous	PC ae C40:4			yellow
PC.ae.C40.5	Component 1	-0.278	0.038	6.0e-13	-0.267	0.035	6.1e-14	-0.272	0.026	1.7e-26	8.3e-01	None	Homogeneous	PC ae C40:5			yellow
PC.ae.C40.6	Component 1	-0.194	0.039	7.2e-07	-0.208	0.036	7.4e-09	-0.202	0.026	1.2e-14	7.9e-01	None	Homogeneous	PC ae C40:6			blue
PC.ae.C42.1	Component 1	-0.265	0.038	9.2e-12	-0.273	0.035	1.4e-14	-0.27	0.026	6.7e-26	8.7e-01	None	Homogeneous	PC ae C42:1			blue
PC.ae.C42.2	Component 1	-0.24	0.038	6.0e-10	-0.234	0.035	4.9e-11	-0.237	0.026	3.7e-20	9.2e-01	None	Homogeneous	PC ae C42:2			blue
PC.ae.C42.3	Component 1	-0.248	0.038	1.5e-10	-0.246	0.035	6.2e-12	-0.247	0.026	9.5e-22	9.7e-01	None	Homogeneous	PC ae C42:3			blue
PC.ae.C42.4	Component 1	-0.26	0.037	1.2e-11	-0.233	0.035	7.3e-11	-0.246	0.026	1.0e-21	6.0e-01	None	Homogeneous	PC ae C42:4			red
PC.ae.C42.5	Component 1	-0.253	0.038	5.1e-11	-0.235	0.035	4.3e-11	-0.243	0.026	2.5e-21	7.4e-01	None	Homogeneous	PC ae C42:5			red
PC.ae.C44.3	Component 1	-0.288	0.038	1.1e-13	-0.283	0.035	2.0e-15	-0.285	0.026	6.0e-29	9.2e-01	None	Homogeneous	PC ae C44:3			blue
PC.ae.C44.4	Component 1	-0.263	0.037	6.5e-12	-0.226	0.035	3.1e-10	-0.244	0.026	2.6e-21	4.7e-01	None	Homogeneous	PC ae C44:4			red
PC.ae.C44.5	Component 1	-0.213	0.038	3.5e-08	-0.16	0.036	9.6e-06	-0.185	0.026	1.4e-12	3.1e-01	None	Homogeneous	PC ae C44:5			red
PC.ae.C44.6	Component 1	-0.193	0.038	5.5e-07	-0.153	0.036	2.4e-05	-0.172	0.026	4.8e-11	4.4e-01	None	Homogeneous	PC ae C44:6			red
Phe	Component 1	-0.21	0.038	6.3e-08	-0.202	0.036	2.6e-08	-0.206	0.026	3.7e-15	8.7e-01	None	Homogeneous	Phenylalanine	C02265		grey
Pro	Component 1	-0.085	0.039	3.0e-02	0.022	0.036	5.4e-01	-0.028	0.027	3.0e-01	4.5e-02	None	Heterogeneous	Proline	C00148	HMDB00162	grey
SDMA	Component 1	-0.1	0.041	1.5e-02	-0.145	0.038	1.6e-04	-0.124	0.028	9.1e-06	4.2e-01	None	Homogeneous	Symmetric dimethylarginine			grey
SM..OH..C14.1	Component 1	-0.142	0.039	2.8e-04	-0.22	0.035	8.5e-10	-0.185	0.026	1.5e-12	1.4e-01	None	Homogeneous	SM (OH) C14:1			brown
SM..OH..C16.1	Component 1	-0.173	0.039	1.0e-05	-0.214	0.035	2.3e-09	-0.195	0.026	7.1e-14	4.3e-01	None	Homogeneous	SM (OH) C16:1	C00550		brown
SM..OH..C22.1	Component 1	-0.126	0.039	1.1e-03	-0.181	0.036	4.9e-07	-0.156	0.026	2.6e-09	3.0e-01	None	Homogeneous	SM (OH) C22:1	C00550		brown
SM..OH..C22.2	Component 1	-0.14	0.039	3.3e-04	-0.203	0.035	1.6e-08	-0.174	0.026	2.6e-11	2.3e-01	None	Homogeneous	SM (OH) C22:2			brown
SM..OH..C24.1	Component 1	-0.088	0.039	2.3e-02	-0.129	0.036	3.6e-04	-0.11	0.026	2.9e-05	4.4e-01	None	Homogeneous	SM (OH) C24:1	C00550		brown
SM.C16.0	Component 1	-0.218	0.038	2.3e-08	-0.252	0.035	2.2e-12	-0.237	0.026	8.2e-20	5.1e-01	None	Homogeneous	SM C16:0	C00550	HMDB10169	brown
SM.C16.1	Component 1	-0.165	0.039	2.5e-05	-0.244	0.035	1.2e-11	-0.208	0.026	1.6e-15	1.3e-01	None	Homogeneous	SM C16:1			brown
SM.C18.0	Component 1	-0.213	0.038	3.8e-08	-0.211	0.035	4.1e-09	-0.212	0.026	3.1e-16	9.6e-01	None	Homogeneous	SM C18:0	C00550	HMDB12099	brown
SM.C18.1	Component 1	-0.201	0.039	2.8e-07	-0.214	0.036	3.6e-09	-0.208	0.026	2.2e-15	8.1e-01	None	Homogeneous	SM C18:1		HMDB12100	brown
SM.C20.2	Component 1	-0.275	0.039	3.3e-12	-0.309	0.035	1.1e-17	-0.294	0.026	9.7e-30	5.1e-01	None	Homogeneous	SM C20:2	C00550		brown
SM.C24.0	Component 1	-0.141	0.038	2.8e-04	-0.179	0.036	6.8e-07	-0.161	0.026	7.0e-10	4.7e-01	None	Homogeneous	SM C24:0	C00550	HMDB11697	brown
SM.C24.1	Component 1	-0.2	0.038	2.8e-07	-0.217	0.035	1.8e-09	-0.209	0.026	1.1e-15	7.5e-01	None	Homogeneous	SM C24:1	C00550	HMDB12107	brown
SM.C26.0	Component 1	-0.189	0.039	1.2e-06	-0.243	0.035	1.0e-11	-0.219	0.026	3.3e-17	3.1e-01	None	Homogeneous	SM C26:0	C00550	HMDB11698	brown
SM.C26.1	Component 1	-0.183	0.039	2.9e-06	-0.178	0.036	8.6e-07	-0.18	0.026	6.8e-12	9.1e-01	None	Homogeneous	SM C26:1	C00550		brown
Sarcosine	Component 1	-0.073	0.039	6.2e-02	-0.054	0.036	1.4e-01	-0.063	0.027	1.9e-02	7.2e-01	None	None	Sarcosine	C00213	HMDB00271	grey
Ser	Component 1	-0.18	0.038	3.3e-06	-0.208	0.036	7.1e-09	-0.196	0.026	6.3e-14	5.9e-01	None	Homogeneous	Serine	C00716		grey
Serotonin	Component 1	-0.001	0.039	9.8e-01	-0.002	0.036	9.6e-01	-0.002	0.027	9.5e-01	9.9e-01	None	None	Serotonin	C00780	HMDB00259	grey
Spermidine	Component 1	-0.135	0.039	5.2e-04	-0.13	0.036	3.3e-04	-0.132	0.026	5.1e-07	9.2e-01	None	Homogeneous	Spermidine	C00315	HMDB01257	grey
Thr	Component 1	-0.115	0.039	3.0e-03	-0.105	0.036	3.8e-03	-0.11	0.026	3.2e-05	8.5e-01	None	Homogeneous	Threonine	C00820		grey
Trp	Component 1	-0.024	0.039	5.3e-01	-0.124	0.036	6.0e-04	-0.078	0.026	3.1e-03	6.0e-02	None	None	Tryptophan	C00806		grey
Tyr	Component 1	-0.07	0.039	7.4e-02	-0.128	0.036	4.3e-04	-0.101	0.026	1.4e-04	2.7e-01	None	Homogeneous	Tyrosine	C00082	HMDB00158	grey
Val	Component 1	-0.1	0.039	1.1e-02	-0.135	0.036	2.0e-04	-0.119	0.026	7.2e-06	5.1e-01	None	Homogeneous	Valine	C06417		grey
lysoPC.a.C16.0	Component 1	-0.282	0.038	6.3e-13	-0.284	0.035	1.4e-15	-0.283	0.026	2.7e-28	9.7e-01	None	Homogeneous	lysoPhosphatidylcholine a C16:0	C04230		green
lysoPC.a.C16.1	Component 1	-0.276	0.038	1.9e-12	-0.284	0.035	1.7e-15	-0.28	0.026	1.2e-27	8.7e-01	None	Homogeneous	lysoPhosphatidylcholine a C16:1		HMDB10383	green
lysoPC.a.C17.0	Component 1	-0.258	0.038	4.7e-11	-0.282	0.035	1.8e-15	-0.271	0.026	4.4e-26	6.4e-01	None	Homogeneous	lysoPhosphatidylcholine a C17:0		HMDB12108	green
lysoPC.a.C18.0	Component 1	-0.269	0.038	5.7e-12	-0.294	0.034	1.0e-16	-0.283	0.026	1.9e-28	6.2e-01	None	Homogeneous	lysoPhosphatidylcholine a C18:0			green
lysoPC.a.C18.1	Component 1	-0.302	0.038	7.9e-15	-0.287	0.035	7.0e-16	-0.294	0.026	1.1e-30	7.7e-01	None	Homogeneous	lysoPhosphatidylcholine a C18:1		HMDB02815	green
lysoPC.a.C18.2	Component 1	-0.227	0.038	4.0e-09	-0.22	0.035	7.1e-10	-0.223	0.026	4.7e-18	9.1e-01	None	Homogeneous	lysoPhosphatidylcholine a C18:2		HMDB10386	green
lysoPC.a.C20.3	Component 1	-0.235	0.038	1.3e-09	-0.215	0.035	1.9e-09	-0.224	0.026	4.2e-18	6.9e-01	None	Homogeneous	lysoPhosphatidylcholine a C20:3	C04230	HMDB10393	green
lysoPC.a.C20.4	Component 1	-0.219	0.038	1.5e-08	-0.213	0.036	3.6e-09	-0.216	0.026	1.0e-16	9.0e-01	None	Homogeneous	lysoPhosphatidylcholine a C20:4	C04230		green
lysoPC.a.C24.0	Component 1	-0.232	0.039	3.8e-09	-0.299	0.034	3.8e-17	-0.269	0.026	1.3e-25	2.0e-01	None	Homogeneous	lysoPhosphatidylcholine a C24:0	C04230		blue
lysoPC.a.C28.0	Component 1	-0.266	0.038	9.5e-12	-0.302	0.034	1.1e-17	-0.286	0.025	3.2e-29	4.9e-01	None	Homogeneous	lysoPhosphatidylcholine a C28:0			turquoise
lysoPC.a.C28.1	Component 1	-0.161	0.039	4.4e-05	-0.265	0.035	7.0e-14	-0.219	0.026	2.6e-17	4.5e-02	None	Sex-specific	lysoPhosphatidylcholine a C28:1			turquoise
t4.OH.Pro	Component 1	-0.024	0.039	5.4e-01	-0.054	0.036	1.4e-01	-0.04	0.027	1.3e-01	5.8e-01	None	None	trans isomer of 4-hydroxyproline			grey
Ala	Component 2	-0.158	0.042	1.8e-04	-0.088	0.039	2.3e-02	-0.12	0.028	2.4e-05	2.2e-01	None	Homogeneous	Alanine	C01401		grey
Arg	Component 2	-0.074	0.042	8.1e-02	-0.197	0.038	3.3e-07	-0.142	0.028	5.7e-07	3.1e-02	None	Sex-specific	Arginine	C00792	HMDB03416	grey
Asn	Component 2	-0.106	0.042	1.2e-02	-0.131	0.038	6.6e-04	-0.12	0.028	2.3e-05	6.6e-01	None	Homogeneous	Asparagine	C01905		grey
Asp	Component 2	-0.106	0.042	1.2e-02	-0.145	0.039	1.9e-04	-0.127	0.029	7.9e-06	4.9e-01	None	Homogeneous	Aspartic Acid	C00402	HMDB06483	grey
C0	Component 2	0.076	0.042	7.2e-02	0.038	0.039	3.2e-01	0.055	0.028	5.1e-02	5.1e-01	None	None	Carnitine			grey
C10	Component 2	-0.022	0.043	6.1e-01	-0.058	0.039	1.4e-01	-0.041	0.029	1.5e-01	5.3e-01	None	None	Decanoylcarnitine		HMDB00651	grey
C10.2	Component 2	0.007	0.043	8.7e-01	-0.0	0.039	1.0e+00	0.003	0.029	9.1e-01	9.0e-01	None	None	Decadienylcarnitine	C02301		grey
C12	Component 2	0.019	0.043	6.6e-01	-0.073	0.039	6.2e-02	-0.031	0.029	2.8e-01	1.1e-01	None	None	Dodecanoylcarnitine		HMDB02250	grey
C14.1	Component 2	0.162	0.042	1.2e-04	0.122	0.038	1.5e-03	0.14	0.028	7.1e-07	4.8e-01	None	Homogeneous	Tetradecenoylcarnitine			grey
C14.1.OH	Component 2	0.067	0.042	1.1e-01	-0.053	0.039	1.8e-01	0.002	0.029	9.3e-01	3.7e-02	None	None	Hydroxytetradecenoylcarnitine			grey
C14.2	Component 2	0.06	0.042	1.6e-01	-0.027	0.039	4.8e-01	0.012	0.029	6.6e-01	1.3e-01	None	None	Tetradecadienylcarnitine			grey
C16	Component 2	0.08	0.042	6.1e-02	0.039	0.039	3.1e-01	0.057	0.029	4.4e-02	4.8e-01	None	None	Hexadecanoylcarnitine			grey
C16.1	Component 2	0.08	0.043	6.3e-02	0.01	0.039	8.1e-01	0.042	0.029	1.5e-01	2.3e-01	None	None	Hexadecenoylcarnitine		HMDB06317	grey
C18	Component 2	0.073	0.043	8.6e-02	0.026	0.039	5.1e-01	0.047	0.029	1.0e-01	4.1e-01	None	None	Octadecanoylcarnitine		HMDB00848	grey
C18.1	Component 2	0.037	0.043	3.9e-01	0.015	0.039	7.0e-01	0.025	0.029	3.9e-01	7.1e-01	None	None	Octadecenoylcarnitine		HMDB06464	grey
C18.2	Component 2	0.086	0.042	4.3e-02	0.05	0.039	2.0e-01	0.066	0.029	2.0e-02	5.3e-01	None	None	Octadecadienylcarnitine		HMDB06461	grey
C2	Component 2	0.069	0.042	1.0e-01	-0.095	0.039	1.4e-02	-0.02	0.029	4.7e-01	4.3e-03	None	Heterogeneous	Acetylcarnitine	C02571		grey
C3	Component 2	-0.015	0.043	7.2e-01	-0.064	0.039	9.7e-02	-0.042	0.029	1.4e-01	4.0e-01	None	None	Propionylcarnitine			grey
C4	Component 2	-0.045	0.043	2.9e-01	-0.07	0.039	7.1e-02	-0.058	0.029	4.1e-02	6.7e-01	None	None	Butyrylcarnitine (Isobutyrylcarnitine)			grey
C5	Component 2	-0.043	0.042	3.1e-01	-0.046	0.039	2.4e-01	-0.044	0.028	1.2e-01	9.6e-01	None	None	Isovalerylcarnitine (Methylbutylcarnitine, Valerylcarnitine)			grey
C6..C4.1.DC.	Component 2	-0.13	0.043	2.7e-03	-0.184	0.039	2.7e-06	-0.16	0.029	3.1e-08	3.6e-01	None	Homogeneous	Hexanoylcarnitine (Fumarylcarnitine)			turquoise
C7.DC	Component 2	0.119	0.042	4.7e-03	-0.045	0.039	2.4e-01	0.03	0.028	2.9e-01	3.9e-03	None	Heterogeneous	Pimelylcarnitine	C02301		grey
C9	Component 2	0.04	0.042	3.4e-01	-0.053	0.039	1.7e-01	-0.011	0.028	7.0e-01	1.0e-01	None	None	Nonanoylcarnitine			grey
Cit	Component 2	-0.015	0.043	7.3e-01	-0.015	0.04	7.1e-01	-0.015	0.029	6.1e-01	1.0e+00	None	None	Citrulline	C00327	HMDB00904	grey
Creatinine	Component 2	0.008	0.043	8.5e-01	-0.12	0.039	2.2e-03	-0.062	0.029	3.1e-02	2.7e-02	None	Heterogeneous	Creatinine	C00791	HMDB00562	grey
Glu	Component 2	-0.148	0.042	4.9e-04	-0.081	0.039	3.8e-02	-0.111	0.029	9.5e-05	2.4e-01	None	Homogeneous	Glutamic Acid	C00217	HMDB03339	grey
Gly	Component 2	-0.029	0.043	5.0e-01	-0.1	0.039	1.0e-02	-0.068	0.029	1.8e-02	2.2e-01	None	None	Glycine	C00037	HMDB00123	grey
His	Component 2	-0.082	0.042	5.1e-02	-0.078	0.039	4.3e-02	-0.08	0.028	4.9e-03	9.4e-01	None	None	Histidine	C00135	HMDB00177	grey
Ile	Component 2	-0.124	0.042	3.4e-03	-0.184	0.038	1.6e-06	-0.157	0.028	2.5e-08	2.9e-01	None	Homogeneous	Isoleucine	C16434		grey
Kynurenine	Component 2	-0.034	0.043	4.3e-01	-0.053	0.039	1.8e-01	-0.044	0.029	1.3e-01	7.5e-01	None	None	Kynurenine			grey
Lys	Component 2	-0.142	0.042	8.1e-04	-0.196	0.038	4.3e-07	-0.172	0.028	1.5e-09	3.4e-01	None	Homogeneous	Lysine	C00739	HMDB03405	grey
Met	Component 2	-0.114	0.042	6.8e-03	-0.092	0.038	1.7e-02	-0.102	0.028	3.1e-04	7.1e-01	None	None	Methionine	C01733		grey
Orn	Component 2	-0.122	0.042	4.3e-03	-0.11	0.039	4.8e-03	-0.115	0.029	5.7e-05	8.4e-01	None	Homogeneous	Ornithine	C00515	HMDB03374	grey
PC.aa.C28.1	Component 2	-0.034	0.042	4.2e-01	-0.078	0.038	4.4e-02	-0.058	0.028	4.1e-02	4.5e-01	None	None	PC aa C28:1	C00157		brown
PC.aa.C30.0	Component 2	-0.045	0.042	2.9e-01	-0.029	0.039	4.5e-01	-0.036	0.028	2.0e-01	7.8e-01	None	None	PC aa C30:0			turquoise
PC.aa.C32.0	Component 2	-0.049	0.043	2.6e-01	-0.074	0.039	5.5e-02	-0.063	0.029	2.9e-02	6.6e-01	None	None	PC aa C32:0			turquoise
PC.aa.C32.1	Component 2	-0.059	0.042	1.6e-01	0.027	0.039	4.8e-01	-0.012	0.028	6.7e-01	1.3e-01	None	None	PC aa C32:1		HMDB08097	turquoise
PC.aa.C32.3	Component 2	-0.067	0.043	1.2e-01	-0.096	0.039	1.4e-02	-0.083	0.029	4.1e-03	6.1e-01	None	None	PC aa C32:3		HMDB07876	brown
PC.aa.C34.3	Component 2	-0.08	0.042	6.1e-02	0.002	0.039	9.6e-01	-0.035	0.029	2.2e-01	1.5e-01	None	None	PC aa C34:3			turquoise
PC.aa.C34.4	Component 2	-0.042	0.042	3.2e-01	-0.025	0.039	5.3e-01	-0.032	0.029	2.6e-01	7.7e-01	None	None	PC aa C34:4			turquoise
PC.aa.C36.0	Component 2	-0.019	0.043	6.6e-01	-0.104	0.038	7.0e-03	-0.066	0.029	2.1e-02	1.4e-01	None	None	PC aa C36:0			grey
PC.aa.C36.1	Component 2	-0.094	0.042	2.7e-02	-0.107	0.038	5.4e-03	-0.101	0.028	3.7e-04	8.2e-01	None	None	PC aa C36:1			turquoise
PC.aa.C36.3	Component 2	-0.068	0.042	1.1e-01	-0.016	0.039	6.9e-01	-0.039	0.028	1.7e-01	3.6e-01	None	None	PC aa C36:3		HMDB08040	turquoise
PC.aa.C36.5	Component 2	-0.017	0.042	6.9e-01	-0.045	0.038	2.4e-01	-0.032	0.028	2.6e-01	6.3e-01	None	None	PC aa C36:5			black
PC.aa.C36.6	Component 2	-0.06	0.042	1.6e-01	-0.06	0.038	1.2e-01	-0.06	0.028	3.5e-02	9.9e-01	None	None	PC aa C36:6			black
PC.aa.C38.0	Component 2	-0.087	0.043	4.2e-02	-0.172	0.038	8.3e-06	-0.134	0.028	2.5e-06	1.4e-01	None	Homogeneous	PC aa C38:0			blue
PC.aa.C38.3	Component 2	-0.051	0.042	2.3e-01	-0.039	0.039	3.1e-01	-0.045	0.029	1.2e-01	8.4e-01	None	None	PC aa C38:3		HMDB08047	turquoise
PC.aa.C38.4	Component 2	0.005	0.042	9.0e-01	-0.066	0.039	8.9e-02	-0.034	0.029	2.4e-01	2.2e-01	None	None	PC aa C38:4			yellow
PC.aa.C38.5	Component 2	-0.013	0.043	7.5e-01	-0.066	0.039	8.9e-02	-0.042	0.029	1.4e-01	3.6e-01	None	None	PC aa C38:5		HMDB08114	blue
PC.aa.C38.6	Component 2	-0.047	0.043	2.7e-01	-0.1	0.039	1.0e-02	-0.076	0.029	8.0e-03	3.6e-01	None	None	PC aa C38:6		HMDB08725	black
PC.aa.C40.2	Component 2	-0.071	0.043	9.6e-02	-0.119	0.039	2.1e-03	-0.098	0.029	6.5e-04	4.0e-01	None	None	PC aa C40:2			blue
PC.aa.C40.3	Component 2	-0.076	0.043	7.7e-02	-0.112	0.039	3.7e-03	-0.096	0.029	8.1e-04	5.3e-01	None	None	PC aa C40:3	C00157		blue
PC.aa.C40.4	Component 2	0.01	0.042	8.2e-01	-0.015	0.039	6.9e-01	-0.004	0.029	8.9e-01	6.6e-01	None	None	PC aa C40:4		HMDB08279	yellow
PC.aa.C40.5	Component 2	0.009	0.042	8.3e-01	-0.022	0.039	5.6e-01	-0.008	0.029	7.8e-01	5.8e-01	None	None	PC aa C40:5		HMDB08120	blue
PC.aa.C40.6	Component 2	-0.049	0.043	2.5e-01	-0.086	0.038	2.6e-02	-0.069	0.029	1.5e-02	5.2e-01	None	None	PC aa C40:6		HMDB08089	black
PC.aa.C42.0	Component 2	-0.041	0.043	3.3e-01	-0.119	0.039	2.2e-03	-0.084	0.029	3.4e-03	1.8e-01	None	None	PC aa C42:0			red
PC.aa.C42.1	Component 2	-0.015	0.043	7.2e-01	-0.131	0.038	6.9e-04	-0.079	0.029	5.5e-03	4.4e-02	None	Heterogeneous	PC aa C42:1			red
PC.aa.C42.2	Component 2	-0.044	0.042	3.0e-01	-0.101	0.039	9.4e-03	-0.075	0.029	8.6e-03	3.2e-01	None	None	PC aa C42:2	C00157		blue
PC.aa.C42.4	Component 2	-0.027	0.043	5.2e-01	-0.082	0.039	3.4e-02	-0.057	0.029	4.5e-02	3.5e-01	None	None	PC aa C42:4	C00157		blue
PC.aa.C42.5	Component 2	-0.016	0.043	7.0e-01	-0.015	0.039	6.9e-01	-0.016	0.029	5.8e-01	9.8e-01	None	None	PC aa C42:5	C00157	HMDB08287	blue
PC.aa.C42.6	Component 2	-0.045	0.043	2.9e-01	-0.086	0.038	2.6e-02	-0.067	0.029	1.8e-02	4.7e-01	None	None	PC aa C42:6		HMDB08288	blue
PC.ae.C30.0	Component 2	-0.085	0.042	4.6e-02	-0.093	0.038	1.5e-02	-0.089	0.028	1.7e-03	8.8e-01	None	None	PC ae C30:0			turquoise
PC.ae.C30.2	Component 2	-0.122	0.043	4.9e-03	-0.155	0.038	6.0e-05	-0.14	0.029	9.6e-07	5.8e-01	None	Homogeneous	PC ae C30:2			turquoise
PC.ae.C32.1	Component 2	-0.058	0.043	1.8e-01	-0.106	0.038	6.0e-03	-0.084	0.029	3.2e-03	4.0e-01	None	None	PC ae C32:1			turquoise
PC.ae.C32.2	Component 2	-0.076	0.043	7.7e-02	-0.141	0.038	2.6e-04	-0.112	0.029	8.9e-05	2.6e-01	None	Homogeneous	PC ae C32:2			turquoise
PC.ae.C34.0	Component 2	-0.083	0.043	5.2e-02	-0.123	0.038	1.4e-03	-0.105	0.028	2.2e-04	4.9e-01	None	None	PC ae C34:0			turquoise
PC.ae.C34.1	Component 2	-0.101	0.043	1.9e-02	-0.099	0.038	1.0e-02	-0.1	0.029	4.8e-04	9.8e-01	None	None	PC ae C34:1			turquoise
PC.ae.C34.2	Component 2	-0.051	0.042	2.3e-01	-0.09	0.038	1.9e-02	-0.073	0.028	1.1e-02	5.0e-01	None	None	PC ae C34:2		HMDB11151	pink
PC.ae.C34.3	Component 2	-0.039	0.042	3.6e-01	-0.125	0.038	1.1e-03	-0.086	0.028	2.3e-03	1.3e-01	None	None	PC ae C34:3			pink
PC.ae.C36.0	Component 2	-0.116	0.043	7.1e-03	-0.17	0.038	9.1e-06	-0.146	0.028	2.8e-07	3.4e-01	None	Homogeneous	PC ae C36:0			turquoise
PC.ae.C36.1	Component 2	-0.082	0.042	5.4e-02	-0.125	0.038	1.1e-03	-0.106	0.028	1.9e-04	4.5e-01	None	Homogeneous	PC ae C36:1			turquoise
PC.ae.C36.2	Component 2	-0.066	0.043	1.2e-01	-0.091	0.038	1.8e-02	-0.08	0.029	5.2e-03	6.6e-01	None	None	PC ae C36:2		HMDB11243	pink
PC.ae.C36.3	Component 2	-0.072	0.042	9.1e-02	-0.107	0.038	5.7e-03	-0.091	0.028	1.4e-03	5.4e-01	None	None	PC ae C36:3			pink
PC.ae.C36.4	Component 2	-0.038	0.042	3.7e-01	-0.133	0.038	5.5e-04	-0.09	0.028	1.5e-03	9.6e-02	None	None	PC ae C36:4			yellow
PC.ae.C36.5	Component 2	-0.014	0.042	7.4e-01	-0.154	0.038	6.1e-05	-0.091	0.028	1.3e-03	1.4e-02	None	Sex-specific	PC ae C36:5		HMDB11220	yellow
PC.ae.C38.0	Component 2	-0.085	0.042	4.7e-02	-0.13	0.038	7.1e-04	-0.11	0.028	1.1e-04	4.3e-01	None	Homogeneous	PC ae C38:0			black
PC.ae.C38.2	Component 2	-0.057	0.042	1.8e-01	-0.083	0.038	3.2e-02	-0.071	0.028	1.3e-02	6.5e-01	None	None	PC ae C38:2			pink
PC.ae.C38.3	Component 2	-0.095	0.043	2.7e-02	-0.094	0.038	1.5e-02	-0.094	0.029	9.6e-04	9.8e-01	None	None	PC ae C38:3			turquoise
PC.ae.C38.4	Component 2	-0.042	0.042	3.2e-01	-0.123	0.038	1.4e-03	-0.087	0.028	2.3e-03	1.6e-01	None	None	PC ae C38:4			yellow
PC.ae.C38.5	Component 2	-0.044	0.042	3.0e-01	-0.146	0.038	1.5e-04	-0.1	0.028	4.2e-04	7.3e-02	None	Homogeneous	PC ae C38:5			yellow
PC.ae.C38.6	Component 2	-0.073	0.042	8.7e-02	-0.174	0.038	5.3e-06	-0.129	0.028	5.0e-06	7.5e-02	None	Homogeneous	PC ae C38:6			blue
PC.ae.C40.1	Component 2	-0.051	0.043	2.4e-01	-0.146	0.038	1.3e-04	-0.104	0.028	2.5e-04	9.4e-02	None	Homogeneous	PC ae C40:1			blue
PC.ae.C40.2	Component 2	-0.089	0.043	3.6e-02	-0.136	0.038	3.9e-04	-0.115	0.028	5.0e-05	4.1e-01	None	Homogeneous	PC ae C40:2			brown
PC.ae.C40.3	Component 2	-0.093	0.043	2.9e-02	-0.129	0.038	7.9e-04	-0.113	0.029	7.2e-05	5.3e-01	None	Homogeneous	PC ae C40:3			turquoise
PC.ae.C40.4	Component 2	-0.019	0.042	6.5e-01	-0.106	0.038	5.8e-03	-0.067	0.028	1.8e-02	1.3e-01	None	None	PC ae C40:4			yellow
PC.ae.C40.5	Component 2	-0.056	0.043	1.9e-01	-0.133	0.038	5.7e-04	-0.098	0.029	5.5e-04	1.8e-01	None	None	PC ae C40:5			yellow
PC.ae.C40.6	Component 2	-0.055	0.043	2.0e-01	-0.149	0.038	1.1e-04	-0.107	0.029	1.8e-04	1.0e-01	None	Homogeneous	PC ae C40:6			blue
PC.ae.C42.1	Component 2	-0.051	0.043	2.3e-01	-0.114	0.038	3.2e-03	-0.086	0.029	2.7e-03	2.8e-01	None	None	PC ae C42:1			blue
PC.ae.C42.2	Component 2	-0.041	0.043	3.3e-01	-0.119	0.038	1.9e-03	-0.085	0.028	3.0e-03	1.7e-01	None	None	PC ae C42:2			blue
PC.ae.C42.3	Component 2	-0.056	0.043	1.9e-01	-0.143	0.038	2.0e-04	-0.104	0.028	2.5e-04	1.3e-01	None	Homogeneous	PC ae C42:3			blue
PC.ae.C42.4	Component 2	-0.029	0.042	4.9e-01	-0.072	0.039	6.4e-02	-0.052	0.029	6.6e-02	4.6e-01	None	None	PC ae C42:4			red
PC.ae.C42.5	Component 2	-0.054	0.042	2.1e-01	-0.109	0.038	4.8e-03	-0.084	0.028	3.2e-03	3.4e-01	None	None	PC ae C42:5			red
PC.ae.C44.3	Component 2	-0.059	0.043	1.7e-01	-0.138	0.038	3.4e-04	-0.103	0.029	3.1e-04	1.7e-01	None	None	PC ae C44:3			blue
PC.ae.C44.4	Component 2	-0.041	0.042	3.3e-01	-0.096	0.039	1.3e-02	-0.071	0.029	1.3e-02	3.4e-01	None	None	PC ae C44:4			red
PC.ae.C44.5	Component 2	-0.026	0.042	5.4e-01	-0.085	0.039	2.9e-02	-0.058	0.028	4.2e-02	3.1e-01	None	None	PC ae C44:5			red
PC.ae.C44.6	Component 2	0.04	0.042	3.5e-01	-0.073	0.039	5.8e-02	-0.022	0.029	4.4e-01	4.8e-02	None	None	PC ae C44:6			red
Phe	Component 2	-0.124	0.042	3.6e-03	-0.156	0.039	5.6e-05	-0.141	0.028	6.8e-07	5.7e-01	None	Homogeneous	Phenylalanine	C02265		grey
Pro	Component 2	-0.096	0.042	2.4e-02	0.028	0.039	4.7e-01	-0.028	0.029	3.2e-01	3.1e-02	None	Heterogeneous	Proline	C00148	HMDB00162	grey
SDMA	Component 2	0.001	0.045	9.8e-01	-0.074	0.041	7.2e-02	-0.04	0.03	1.9e-01	2.2e-01	None	None	Symmetric dimethylarginine			grey
SM..OH..C14.1	Component 2	-0.066	0.042	1.2e-01	-0.104	0.038	7.0e-03	-0.087	0.029	2.3e-03	5.1e-01	None	None	SM (OH) C14:1			brown
SM..OH..C16.1	Component 2	-0.056	0.043	1.9e-01	-0.101	0.038	8.8e-03	-0.081	0.029	4.6e-03	4.3e-01	None	None	SM (OH) C16:1	C00550		brown
SM..OH..C22.1	Component 2	-0.024	0.042	5.7e-01	-0.081	0.039	3.7e-02	-0.055	0.028	5.4e-02	3.2e-01	None	None	SM (OH) C22:1	C00550		brown
SM..OH..C22.2	Component 2	-0.021	0.042	6.1e-01	-0.119	0.038	1.9e-03	-0.075	0.028	7.9e-03	8.5e-02	None	None	SM (OH) C22:2			brown
SM..OH..C24.1	Component 2	-0.043	0.042	3.1e-01	-0.081	0.039	3.6e-02	-0.064	0.028	2.5e-02	5.0e-01	None	None	SM (OH) C24:1	C00550		brown
SM.C16.0	Component 2	-0.049	0.043	2.5e-01	-0.096	0.039	1.3e-02	-0.075	0.029	9.2e-03	4.1e-01	None	None	SM C16:0	C00550	HMDB10169	brown
SM.C16.1	Component 2	-0.067	0.043	1.2e-01	-0.127	0.039	1.0e-03	-0.1	0.029	4.7e-04	3.0e-01	None	None	SM C16:1			brown
SM.C18.0	Component 2	-0.074	0.042	8.3e-02	-0.078	0.038	4.4e-02	-0.076	0.029	7.7e-03	9.4e-01	None	None	SM C18:0	C00550	HMDB12099	brown
SM.C18.1	Component 2	-0.067	0.043	1.2e-01	-0.118	0.039	2.4e-03	-0.095	0.029	9.2e-04	3.7e-01	None	None	SM C18:1		HMDB12100	brown
SM.C20.2	Component 2	-0.071	0.044	1.0e-01	-0.129	0.039	1.0e-03	-0.103	0.029	3.9e-04	3.2e-01	None	None	SM C20:2	C00550		brown
SM.C24.0	Component 2	-0.044	0.042	2.9e-01	-0.068	0.039	7.8e-02	-0.057	0.028	4.4e-02	6.8e-01	None	None	SM C24:0	C00550	HMDB11697	brown
SM.C24.1	Component 2	-0.038	0.043	3.8e-01	-0.104	0.039	7.2e-03	-0.074	0.029	9.6e-03	2.5e-01	None	None	SM C24:1	C00550	HMDB12107	brown
SM.C26.0	Component 2	-0.081	0.043	5.7e-02	-0.156	0.038	4.7e-05	-0.123	0.028	1.5e-05	1.9e-01	None	Homogeneous	SM C26:0	C00550	HMDB11698	brown
SM.C26.1	Component 2	-0.05	0.043	2.4e-01	-0.122	0.038	1.6e-03	-0.09	0.029	1.7e-03	2.1e-01	None	None	SM C26:1	C00550		brown
Sarcosine	Component 2	-0.087	0.042	4.0e-02	-0.136	0.038	4.3e-04	-0.114	0.028	6.2e-05	3.9e-01	None	Homogeneous	Sarcosine	C00213	HMDB00271	grey
Ser	Component 2	-0.074	0.042	7.9e-02	-0.176	0.038	4.7e-06	-0.13	0.028	4.0e-06	7.4e-02	None	Homogeneous	Serine	C00716		grey
Serotonin	Component 2	0.04	0.042	3.4e-01	-0.055	0.039	1.5e-01	-0.012	0.028	6.7e-01	9.4e-02	None	None	Serotonin	C00780	HMDB00259	grey
Spermidine	Component 2	-0.034	0.042	4.2e-01	-0.091	0.038	1.8e-02	-0.065	0.028	2.2e-02	3.2e-01	None	None	Spermidine	C00315	HMDB01257	grey
Thr	Component 2	-0.09	0.042	3.3e-02	-0.091	0.038	1.9e-02	-0.09	0.028	1.5e-03	9.9e-01	None	None	Threonine	C00820		grey
Trp	Component 2	-0.05	0.042	2.4e-01	-0.098	0.038	1.1e-02	-0.076	0.028	7.4e-03	4.0e-01	None	None	Tryptophan	C00806		grey
Tyr	Component 2	-0.132	0.042	1.6e-03	-0.124	0.038	1.3e-03	-0.128	0.028	6.3e-06	8.8e-01	None	Homogeneous	Tyrosine	C00082	HMDB00158	grey
Val	Component 2	-0.146	0.042	5.7e-04	-0.217	0.038	1.3e-08	-0.185	0.028	4.1e-11	2.1e-01	None	Homogeneous	Valine	C06417		grey
lysoPC.a.C16.0	Component 2	-0.082	0.043	5.8e-02	-0.117	0.038	2.5e-03	-0.101	0.029	4.1e-04	5.5e-01	None	None	lysoPhosphatidylcholine a C16:0	C04230		green
lysoPC.a.C16.1	Component 2	-0.095	0.043	2.9e-02	-0.093	0.039	1.7e-02	-0.094	0.029	1.1e-03	9.8e-01	None	None	lysoPhosphatidylcholine a C16:1		HMDB10383	green
lysoPC.a.C17.0	Component 2	-0.083	0.043	5.6e-02	-0.135	0.038	4.4e-04	-0.112	0.029	9.1e-05	3.6e-01	None	Homogeneous	lysoPhosphatidylcholine a C17:0		HMDB12108	green
lysoPC.a.C18.0	Component 2	-0.079	0.043	6.5e-02	-0.127	0.038	9.5e-04	-0.106	0.029	2.1e-04	4.1e-01	None	None	lysoPhosphatidylcholine a C18:0			green
lysoPC.a.C18.1	Component 2	-0.073	0.043	9.1e-02	-0.141	0.038	2.5e-04	-0.111	0.029	1.1e-04	2.4e-01	None	Homogeneous	lysoPhosphatidylcholine a C18:1		HMDB02815	green
lysoPC.a.C18.2	Component 2	-0.01	0.042	8.1e-01	-0.111	0.038	3.7e-03	-0.066	0.028	2.0e-02	7.7e-02	None	None	lysoPhosphatidylcholine a C18:2		HMDB10386	green
lysoPC.a.C20.3	Component 2	-0.049	0.043	2.5e-01	-0.1	0.038	9.4e-03	-0.077	0.028	6.8e-03	3.8e-01	None	None	lysoPhosphatidylcholine a C20:3	C04230	HMDB10393	green
lysoPC.a.C20.4	Component 2	0.001	0.043	9.9e-01	-0.17	0.038	1.1e-05	-0.094	0.028	1.0e-03	2.9e-03	None	Sex-specific	lysoPhosphatidylcholine a C20:4	C04230		green
lysoPC.a.C24.0	Component 2	-0.102	0.043	1.8e-02	-0.154	0.038	6.5e-05	-0.131	0.029	4.6e-06	3.7e-01	None	Homogeneous	lysoPhosphatidylcholine a C24:0	C04230		blue
lysoPC.a.C28.0	Component 2	-0.115	0.043	7.8e-03	-0.124	0.038	1.2e-03	-0.12	0.029	2.6e-05	8.7e-01	None	Homogeneous	lysoPhosphatidylcholine a C28:0			turquoise
lysoPC.a.C28.1	Component 2	-0.06	0.043	1.6e-01	-0.117	0.038	2.2e-03	-0.092	0.029	1.3e-03	3.2e-01	None	None	lysoPhosphatidylcholine a C28:1			turquoise
t4.OH.Pro	Component 2	-0.061	0.042	1.5e-01	-0.076	0.039	4.8e-02	-0.069	0.028	1.5e-02	7.8e-01	None	None	trans isomer of 4-hydroxyproline			grey
Ala	Component 3	0.105	0.043	1.4e-02	0.129	0.039	9.7e-04	0.118	0.029	3.9e-05	6.8e-01	None	Homogeneous	Alanine	C01401		grey
Arg	Component 3	0.178	0.042	3.0e-05	0.192	0.039	1.1e-06	0.186	0.029	9.4e-11	8.0e-01	None	Homogeneous	Arginine	C00792	HMDB03416	grey
Asn	Component 3	0.061	0.043	1.5e-01	0.195	0.039	5.6e-07	0.134	0.029	2.6e-06	1.9e-02	None	Sex-specific	Asparagine	C01905		grey
Asp	Component 3	0.066	0.043	1.2e-01	0.139	0.039	4.5e-04	0.105	0.029	2.8e-04	2.1e-01	None	None	Aspartic Acid	C00402	HMDB06483	grey
C0	Component 3	-0.032	0.043	4.5e-01	-0.096	0.039	1.5e-02	-0.066	0.029	2.1e-02	2.7e-01	None	None	Carnitine			grey
C10	Component 3	0.044	0.043	3.1e-01	0.096	0.039	1.5e-02	0.072	0.029	1.3e-02	3.7e-01	None	None	Decanoylcarnitine		HMDB00651	grey
C10.2	Component 3	-0.066	0.043	1.3e-01	0.025	0.04	5.3e-01	-0.017	0.029	5.6e-01	1.2e-01	None	None	Decadienylcarnitine	C02301		grey
C12	Component 3	0.055	0.043	2.0e-01	0.125	0.039	1.6e-03	0.093	0.029	1.4e-03	2.3e-01	None	None	Dodecanoylcarnitine		HMDB02250	grey
C14.1	Component 3	-0.086	0.043	4.3e-02	-0.094	0.039	1.7e-02	-0.091	0.029	1.7e-03	8.9e-01	None	None	Tetradecenoylcarnitine			grey
C14.1.OH	Component 3	-0.04	0.043	3.5e-01	0.046	0.04	2.4e-01	0.006	0.029	8.2e-01	1.4e-01	None	None	Hydroxytetradecenoylcarnitine			grey
C14.2	Component 3	0.047	0.043	2.7e-01	0.087	0.04	2.9e-02	0.069	0.029	1.8e-02	5.0e-01	None	None	Tetradecadienylcarnitine			grey
C16	Component 3	0.079	0.043	6.6e-02	-0.053	0.039	1.7e-01	0.007	0.029	8.0e-01	2.3e-02	None	None	Hexadecanoylcarnitine			grey
C16.1	Component 3	0.077	0.043	7.4e-02	0.002	0.04	9.5e-01	0.037	0.029	2.1e-01	2.0e-01	None	None	Hexadecenoylcarnitine		HMDB06317	grey
C18	Component 3	0.05	0.043	2.5e-01	-0.036	0.04	3.6e-01	0.003	0.029	9.1e-01	1.4e-01	None	None	Octadecanoylcarnitine		HMDB00848	grey
C18.1	Component 3	0.103	0.043	1.8e-02	-0.022	0.04	5.9e-01	0.035	0.029	2.3e-01	3.4e-02	None	Heterogeneous	Octadecenoylcarnitine		HMDB06464	grey
C18.2	Component 3	0.083	0.043	5.4e-02	-0.041	0.04	3.0e-01	0.016	0.029	5.8e-01	3.4e-02	None	None	Octadecadienylcarnitine		HMDB06461	grey
C2	Component 3	0.081	0.043	5.9e-02	-0.02	0.04	6.2e-01	0.027	0.029	3.6e-01	8.4e-02	None	None	Acetylcarnitine	C02571		grey
C3	Component 3	0.035	0.043	4.2e-01	0.007	0.039	8.6e-01	0.02	0.029	5.0e-01	6.3e-01	None	None	Propionylcarnitine			grey
C4	Component 3	0.026	0.043	5.5e-01	0.0	0.039	1.0e+00	0.012	0.029	6.8e-01	6.6e-01	None	None	Butyrylcarnitine (Isobutyrylcarnitine)			grey
C5	Component 3	-0.073	0.042	8.6e-02	0.053	0.039	1.8e-01	-0.005	0.029	8.7e-01	2.9e-02	None	None	Isovalerylcarnitine (Methylbutylcarnitine, Valerylcarnitine)			grey
C6..C4.1.DC.	Component 3	0.225	0.043	2.4e-07	0.256	0.039	9.3e-11	0.242	0.029	4.6e-17	5.9e-01	None	Homogeneous	Hexanoylcarnitine (Fumarylcarnitine)			turquoise
C7.DC	Component 3	-0.087	0.042	4.1e-02	0.022	0.039	5.8e-01	-0.029	0.029	3.2e-01	6.1e-02	None	None	Pimelylcarnitine	C02301		grey
C9	Component 3	-0.116	0.042	6.3e-03	0.056	0.039	1.5e-01	-0.024	0.029	4.1e-01	2.9e-03	None	Heterogeneous	Nonanoylcarnitine			grey
Cit	Component 3	-0.009	0.044	8.4e-01	0.127	0.04	1.6e-03	0.065	0.03	2.8e-02	2.2e-02	None	Heterogeneous	Citrulline	C00327	HMDB00904	grey
Creatinine	Component 3	0.009	0.043	8.4e-01	0.122	0.04	2.2e-03	0.07	0.029	1.6e-02	5.4e-02	None	None	Creatinine	C00791	HMDB00562	grey
Glu	Component 3	0.031	0.043	4.8e-01	0.114	0.039	3.8e-03	0.076	0.029	8.6e-03	1.5e-01	None	None	Glutamic Acid	C00217	HMDB03339	grey
Gly	Component 3	0.068	0.043	1.2e-01	0.156	0.039	8.3e-05	0.116	0.029	6.7e-05	1.3e-01	None	Homogeneous	Glycine	C00037	HMDB00123	grey
His	Component 3	0.147	0.042	5.3e-04	0.139	0.039	4.1e-04	0.143	0.029	6.4e-07	8.8e-01	None	Homogeneous	Histidine	C00135	HMDB00177	grey
Ile	Component 3	0.01	0.043	8.2e-01	0.139	0.039	3.8e-04	0.081	0.029	5.2e-03	2.6e-02	None	Heterogeneous	Isoleucine	C16434		grey
Kynurenine	Component 3	-0.111	0.043	1.0e-02	0.072	0.04	7.5e-02	-0.013	0.029	6.6e-01	1.9e-03	None	Heterogeneous	Kynurenine			grey
Lys	Component 3	0.134	0.043	1.8e-03	0.149	0.04	1.8e-04	0.142	0.029	9.6e-07	7.9e-01	None	Homogeneous	Lysine	C00739	HMDB03405	grey
Met	Component 3	0.068	0.042	1.1e-01	0.169	0.039	1.5e-05	0.123	0.029	1.7e-05	7.9e-02	None	Homogeneous	Methionine	C01733		grey
Orn	Component 3	0.059	0.043	1.7e-01	0.127	0.039	1.3e-03	0.096	0.029	9.3e-04	2.4e-01	None	None	Ornithine	C00515	HMDB03374	grey
PC.aa.C28.1	Component 3	0.038	0.043	3.8e-01	0.129	0.039	9.6e-04	0.088	0.029	2.3e-03	1.1e-01	None	None	PC aa C28:1	C00157		brown
PC.aa.C30.0	Component 3	0.092	0.042	3.1e-02	0.146	0.039	1.8e-04	0.121	0.029	2.3e-05	3.5e-01	None	Homogeneous	PC aa C30:0			turquoise
PC.aa.C32.0	Component 3	0.176	0.043	4.7e-05	0.171	0.039	1.3e-05	0.173	0.029	1.9e-09	9.2e-01	None	Homogeneous	PC aa C32:0			turquoise
PC.aa.C32.1	Component 3	0.097	0.042	2.2e-02	0.072	0.039	6.5e-02	0.084	0.029	3.6e-03	6.7e-01	None	None	PC aa C32:1		HMDB08097	turquoise
PC.aa.C32.3	Component 3	0.193	0.043	7.8e-06	0.19	0.039	1.4e-06	0.192	0.029	3.1e-11	9.6e-01	None	Homogeneous	PC aa C32:3		HMDB07876	brown
PC.aa.C34.3	Component 3	0.153	0.042	3.4e-04	0.112	0.039	4.3e-03	0.131	0.029	5.3e-06	4.7e-01	None	Homogeneous	PC aa C34:3			turquoise
PC.aa.C34.4	Component 3	0.126	0.042	3.0e-03	0.096	0.039	1.5e-02	0.11	0.029	1.4e-04	6.1e-01	None	Homogeneous	PC aa C34:4			turquoise
PC.aa.C36.0	Component 3	-0.013	0.043	7.6e-01	-0.013	0.039	7.4e-01	-0.013	0.029	6.5e-01	1.0e+00	None	None	PC aa C36:0			grey
PC.aa.C36.1	Component 3	0.162	0.042	1.4e-04	0.206	0.038	1.1e-07	0.186	0.028	5.5e-11	4.4e-01	None	Homogeneous	PC aa C36:1			turquoise
PC.aa.C36.3	Component 3	0.124	0.042	3.6e-03	0.13	0.039	9.3e-04	0.127	0.029	9.6e-06	9.2e-01	None	Homogeneous	PC aa C36:3		HMDB08040	turquoise
PC.aa.C36.5	Component 3	-0.025	0.043	5.5e-01	-0.015	0.039	7.0e-01	-0.02	0.029	4.9e-01	8.6e-01	None	None	PC aa C36:5			black
PC.aa.C36.6	Component 3	0.002	0.043	9.7e-01	0.066	0.039	9.1e-02	0.037	0.029	2.0e-01	2.6e-01	None	None	PC aa C36:6			black
PC.aa.C38.0	Component 3	0.112	0.043	9.4e-03	0.181	0.039	4.0e-06	0.15	0.029	2.0e-07	2.4e-01	None	Homogeneous	PC aa C38:0			blue
PC.aa.C38.3	Component 3	0.182	0.042	1.9e-05	0.134	0.039	6.7e-04	0.156	0.029	5.3e-08	4.0e-01	None	Homogeneous	PC aa C38:3		HMDB08047	turquoise
PC.aa.C38.4	Component 3	0.153	0.042	3.1e-04	0.084	0.039	3.3e-02	0.116	0.029	5.4e-05	2.3e-01	None	Homogeneous	PC aa C38:4			yellow
PC.aa.C38.5	Component 3	0.105	0.043	1.4e-02	0.134	0.039	6.7e-04	0.121	0.029	2.9e-05	6.3e-01	None	Homogeneous	PC aa C38:5		HMDB08114	blue
PC.aa.C38.6	Component 3	0.018	0.043	6.8e-01	0.082	0.039	3.7e-02	0.053	0.029	6.8e-02	2.7e-01	None	None	PC aa C38:6		HMDB08725	black
PC.aa.C40.2	Component 3	0.166	0.043	1.1e-04	0.167	0.039	2.1e-05	0.167	0.029	7.1e-09	9.8e-01	None	Homogeneous	PC aa C40:2			blue
PC.aa.C40.3	Component 3	0.195	0.043	6.2e-06	0.223	0.039	1.0e-08	0.211	0.029	1.7e-13	6.2e-01	None	Homogeneous	PC aa C40:3	C00157		blue
PC.aa.C40.4	Component 3	0.181	0.042	2.1e-05	0.153	0.039	1.0e-04	0.166	0.029	6.9e-09	6.3e-01	None	Homogeneous	PC aa C40:4		HMDB08279	yellow
PC.aa.C40.5	Component 3	0.122	0.043	4.2e-03	0.143	0.039	2.7e-04	0.133	0.029	3.5e-06	7.2e-01	None	Homogeneous	PC aa C40:5		HMDB08120	blue
PC.aa.C40.6	Component 3	0.022	0.043	6.1e-01	0.109	0.039	5.4e-03	0.07	0.029	1.6e-02	1.3e-01	None	None	PC aa C40:6		HMDB08089	black
PC.aa.C42.0	Component 3	0.107	0.043	1.3e-02	0.192	0.039	9.5e-07	0.154	0.029	8.9e-08	1.4e-01	None	Homogeneous	PC aa C42:0			red
PC.aa.C42.1	Component 3	0.118	0.043	6.2e-03	0.215	0.039	4.0e-08	0.171	0.029	2.4e-09	9.2e-02	None	Homogeneous	PC aa C42:1			red
PC.aa.C42.2	Component 3	0.132	0.043	2.0e-03	0.141	0.039	3.5e-04	0.137	0.029	2.0e-06	8.8e-01	None	Homogeneous	PC aa C42:2	C00157		blue
PC.aa.C42.4	Component 3	0.197	0.042	4.1e-06	0.214	0.039	4.0e-08	0.207	0.029	4.3e-13	7.7e-01	None	Homogeneous	PC aa C42:4	C00157		blue
PC.aa.C42.5	Component 3	0.114	0.043	8.0e-03	0.166	0.039	2.0e-05	0.143	0.029	6.4e-07	3.6e-01	None	Homogeneous	PC aa C42:5	C00157	HMDB08287	blue
PC.aa.C42.6	Component 3	0.104	0.043	1.5e-02	0.211	0.038	5.6e-08	0.163	0.029	1.1e-08	6.4e-02	None	Homogeneous	PC aa C42:6		HMDB08288	blue
PC.ae.C30.0	Component 3	0.112	0.043	8.6e-03	0.226	0.038	5.6e-09	0.175	0.028	7.2e-10	4.8e-02	None	Sex-specific	PC ae C30:0			turquoise
PC.ae.C30.2	Component 3	0.186	0.043	2.0e-05	0.209	0.039	8.4e-08	0.199	0.029	4.7e-12	6.9e-01	None	Homogeneous	PC ae C30:2			turquoise
PC.ae.C32.1	Component 3	0.162	0.043	1.5e-04	0.145	0.039	2.2e-04	0.153	0.029	1.0e-07	7.6e-01	None	Homogeneous	PC ae C32:1			turquoise
PC.ae.C32.2	Component 3	0.178	0.043	3.6e-05	0.181	0.039	3.9e-06	0.179	0.029	4.1e-10	9.6e-01	None	Homogeneous	PC ae C32:2			turquoise
PC.ae.C34.0	Component 3	0.128	0.043	3.0e-03	0.189	0.038	1.2e-06	0.162	0.029	1.7e-08	2.9e-01	None	Homogeneous	PC ae C34:0			turquoise
PC.ae.C34.1	Component 3	0.157	0.043	2.7e-04	0.188	0.039	1.5e-06	0.174	0.029	1.4e-09	5.9e-01	None	Homogeneous	PC ae C34:1			turquoise
PC.ae.C34.2	Component 3	0.145	0.042	6.7e-04	0.135	0.039	5.7e-04	0.139	0.029	1.1e-06	8.6e-01	None	Homogeneous	PC ae C34:2		HMDB11151	pink
PC.ae.C34.3	Component 3	0.144	0.042	6.9e-04	0.094	0.039	1.7e-02	0.117	0.029	4.5e-05	3.8e-01	None	Homogeneous	PC ae C34:3			pink
PC.ae.C36.0	Component 3	0.2	0.043	3.4e-06	0.173	0.039	9.3e-06	0.185	0.029	1.0e-10	6.4e-01	None	Homogeneous	PC ae C36:0			turquoise
PC.ae.C36.1	Component 3	0.123	0.043	4.1e-03	0.192	0.038	7.4e-07	0.161	0.029	1.7e-08	2.3e-01	None	Homogeneous	PC ae C36:1			turquoise
PC.ae.C36.2	Component 3	0.132	0.043	2.1e-03	0.164	0.039	2.6e-05	0.15	0.029	1.9e-07	5.7e-01	None	Homogeneous	PC ae C36:2		HMDB11243	pink
PC.ae.C36.3	Component 3	0.174	0.042	4.6e-05	0.154	0.039	8.3e-05	0.163	0.029	1.2e-08	7.3e-01	None	Homogeneous	PC ae C36:3			pink
PC.ae.C36.4	Component 3	0.195	0.042	3.9e-06	0.133	0.039	6.9e-04	0.162	0.028	1.4e-08	2.8e-01	None	Homogeneous	PC ae C36:4			yellow
PC.ae.C36.5	Component 3	0.138	0.042	1.2e-03	0.049	0.039	2.1e-01	0.09	0.029	1.7e-03	1.2e-01	None	None	PC ae C36:5		HMDB11220	yellow
PC.ae.C38.0	Component 3	0.083	0.043	5.4e-02	0.151	0.039	1.2e-04	0.12	0.029	3.0e-05	2.4e-01	None	Homogeneous	PC ae C38:0			black
PC.ae.C38.2	Component 3	0.095	0.043	2.6e-02	0.153	0.039	9.0e-05	0.127	0.029	1.0e-05	3.1e-01	None	Homogeneous	PC ae C38:2			pink
PC.ae.C38.3	Component 3	0.167	0.043	1.1e-04	0.189	0.039	1.2e-06	0.179	0.029	4.1e-10	7.0e-01	None	Homogeneous	PC ae C38:3			turquoise
PC.ae.C38.4	Component 3	0.18	0.042	2.4e-05	0.174	0.039	8.6e-06	0.177	0.029	6.1e-10	9.2e-01	None	Homogeneous	PC ae C38:4			yellow
PC.ae.C38.5	Component 3	0.175	0.042	3.9e-05	0.149	0.039	1.3e-04	0.161	0.029	1.7e-08	6.6e-01	None	Homogeneous	PC ae C38:5			yellow
PC.ae.C38.6	Component 3	0.12	0.043	5.1e-03	0.125	0.039	1.4e-03	0.122	0.029	2.0e-05	9.3e-01	None	Homogeneous	PC ae C38:6			blue
PC.ae.C40.1	Component 3	0.156	0.043	2.8e-04	0.185	0.039	1.9e-06	0.172	0.029	1.8e-09	6.1e-01	None	Homogeneous	PC ae C40:1			blue
PC.ae.C40.2	Component 3	0.11	0.043	1.0e-02	0.153	0.039	9.3e-05	0.134	0.029	3.5e-06	4.6e-01	None	Homogeneous	PC ae C40:2			brown
PC.ae.C40.3	Component 3	0.187	0.043	1.4e-05	0.231	0.038	2.7e-09	0.211	0.028	1.2e-13	4.4e-01	None	Homogeneous	PC ae C40:3			turquoise
PC.ae.C40.4	Component 3	0.174	0.042	4.4e-05	0.206	0.038	1.1e-07	0.192	0.028	1.5e-11	5.7e-01	None	Homogeneous	PC ae C40:4			yellow
PC.ae.C40.5	Component 3	0.159	0.043	2.2e-04	0.226	0.038	5.5e-09	0.196	0.028	5.8e-12	2.4e-01	None	Homogeneous	PC ae C40:5			yellow
PC.ae.C40.6	Component 3	0.082	0.043	5.7e-02	0.19	0.039	1.3e-06	0.142	0.029	8.9e-07	6.4e-02	None	Homogeneous	PC ae C40:6			blue
PC.ae.C42.1	Component 3	0.218	0.042	3.5e-07	0.224	0.038	8.3e-09	0.221	0.028	6.5e-15	9.2e-01	None	Homogeneous	PC ae C42:1			blue
PC.ae.C42.2	Component 3	0.165	0.042	1.2e-04	0.185	0.039	2.0e-06	0.176	0.029	7.1e-10	7.2e-01	None	Homogeneous	PC ae C42:2			blue
PC.ae.C42.3	Component 3	0.152	0.043	3.9e-04	0.182	0.039	3.2e-06	0.169	0.029	4.0e-09	6.0e-01	None	Homogeneous	PC ae C42:3			blue
PC.ae.C42.4	Component 3	0.151	0.042	3.8e-04	0.202	0.039	2.1e-07	0.179	0.028	3.2e-10	3.7e-01	None	Homogeneous	PC ae C42:4			red
PC.ae.C42.5	Component 3	0.145	0.042	6.8e-04	0.218	0.038	2.0e-08	0.185	0.028	7.5e-11	2.0e-01	None	Homogeneous	PC ae C42:5			red
PC.ae.C44.3	Component 3	0.195	0.043	5.5e-06	0.229	0.038	3.9e-09	0.214	0.029	5.8e-14	5.5e-01	None	Homogeneous	PC ae C44:3			blue
PC.ae.C44.4	Component 3	0.145	0.042	6.6e-04	0.189	0.039	1.4e-06	0.169	0.029	3.5e-09	4.5e-01	None	Homogeneous	PC ae C44:4			red
PC.ae.C44.5	Component 3	0.112	0.042	8.6e-03	0.171	0.039	1.2e-05	0.144	0.029	4.8e-07	3.0e-01	None	Homogeneous	PC ae C44:5			red
PC.ae.C44.6	Component 3	0.089	0.042	3.7e-02	0.152	0.039	1.0e-04	0.123	0.029	1.8e-05	2.7e-01	None	Homogeneous	PC ae C44:6			red
Phe	Component 3	0.046	0.043	2.8e-01	0.152	0.039	1.2e-04	0.104	0.029	3.4e-04	6.9e-02	None	Homogeneous	Phenylalanine	C02265		grey
Pro	Component 3	0.063	0.043	1.4e-01	0.062	0.039	1.2e-01	0.062	0.029	3.2e-02	9.9e-01	None	None	Proline	C00148	HMDB00162	grey
SDMA	Component 3	0.031	0.045	4.9e-01	0.1	0.042	1.6e-02	0.069	0.031	2.5e-02	2.6e-01	None	None	Symmetric dimethylarginine			grey
SM..OH..C14.1	Component 3	0.075	0.043	8.2e-02	0.148	0.039	1.6e-04	0.115	0.029	6.7e-05	2.0e-01	None	Homogeneous	SM (OH) C14:1			brown
SM..OH..C16.1	Component 3	0.106	0.043	1.4e-02	0.147	0.039	1.8e-04	0.128	0.029	8.3e-06	4.8e-01	None	Homogeneous	SM (OH) C16:1	C00550		brown
SM..OH..C22.1	Component 3	0.102	0.042	1.6e-02	0.136	0.039	4.9e-04	0.121	0.029	2.6e-05	5.5e-01	None	Homogeneous	SM (OH) C22:1	C00550		brown
SM..OH..C22.2	Component 3	0.111	0.042	9.3e-03	0.153	0.039	8.8e-05	0.134	0.029	2.9e-06	4.6e-01	None	Homogeneous	SM (OH) C22:2			brown
SM..OH..C24.1	Component 3	0.079	0.042	6.3e-02	0.145	0.039	2.2e-04	0.115	0.029	6.4e-05	2.5e-01	None	Homogeneous	SM (OH) C24:1	C00550		brown
SM.C16.0	Component 3	0.147	0.043	6.4e-04	0.155	0.039	8.4e-05	0.151	0.029	1.6e-07	8.9e-01	None	Homogeneous	SM C16:0	C00550	HMDB10169	brown
SM.C16.1	Component 3	0.177	0.042	3.4e-05	0.158	0.039	6.3e-05	0.167	0.029	6.7e-09	7.3e-01	None	Homogeneous	SM C16:1			brown
SM.C18.0	Component 3	0.153	0.042	3.4e-04	0.13	0.039	9.2e-04	0.14	0.029	1.0e-06	6.9e-01	None	Homogeneous	SM C18:0	C00550	HMDB12099	brown
SM.C18.1	Component 3	0.187	0.042	1.3e-05	0.154	0.039	9.8e-05	0.169	0.029	4.4e-09	5.7e-01	None	Homogeneous	SM C18:1		HMDB12100	brown
SM.C20.2	Component 3	0.19	0.043	1.4e-05	0.226	0.039	1.2e-08	0.21	0.029	4.9e-13	5.4e-01	None	Homogeneous	SM C20:2	C00550		brown
SM.C24.0	Component 3	0.15	0.042	3.8e-04	0.137	0.039	4.9e-04	0.143	0.029	5.8e-07	8.1e-01	None	Homogeneous	SM C24:0	C00550	HMDB11697	brown
SM.C24.1	Component 3	0.165	0.042	1.2e-04	0.133	0.039	7.0e-04	0.148	0.029	2.8e-07	5.9e-01	None	Homogeneous	SM C24:1	C00550	HMDB12107	brown
SM.C26.0	Component 3	0.168	0.042	9.0e-05	0.212	0.038	4.7e-08	0.192	0.028	1.5e-11	4.4e-01	None	Homogeneous	SM C26:0	C00550	HMDB11698	brown
SM.C26.1	Component 3	0.139	0.043	1.2e-03	0.116	0.039	3.3e-03	0.126	0.029	1.2e-05	6.9e-01	None	Homogeneous	SM C26:1	C00550		brown
Sarcosine	Component 3	-0.068	0.043	1.1e-01	-0.004	0.039	9.2e-01	-0.033	0.029	2.5e-01	2.7e-01	None	None	Sarcosine	C00213	HMDB00271	grey
Ser	Component 3	0.116	0.043	6.8e-03	0.165	0.039	2.6e-05	0.142	0.029	7.0e-07	3.9e-01	None	Homogeneous	Serine	C00716		grey
Serotonin	Component 3	0.057	0.043	1.8e-01	0.081	0.039	4.0e-02	0.07	0.029	1.6e-02	6.8e-01	None	None	Serotonin	C00780	HMDB00259	grey
Spermidine	Component 3	0.114	0.042	7.6e-03	0.027	0.039	5.0e-01	0.067	0.029	2.1e-02	1.3e-01	None	None	Spermidine	C00315	HMDB01257	grey
Thr	Component 3	0.052	0.042	2.2e-01	0.16	0.039	4.5e-05	0.111	0.029	1.1e-04	6.1e-02	None	Homogeneous	Threonine	C00820		grey
Trp	Component 3	0.031	0.043	4.7e-01	0.119	0.039	2.4e-03	0.079	0.029	6.3e-03	1.3e-01	None	None	Tryptophan	C00806		grey
Tyr	Component 3	-0.002	0.043	9.6e-01	0.132	0.039	7.9e-04	0.071	0.029	1.4e-02	2.0e-02	None	Heterogeneous	Tyrosine	C00082	HMDB00158	grey
Val	Component 3	0.021	0.043	6.2e-01	0.117	0.039	2.8e-03	0.074	0.029	1.1e-02	9.9e-02	None	None	Valine	C06417		grey
lysoPC.a.C16.0	Component 3	0.195	0.043	6.9e-06	0.173	0.039	9.2e-06	0.183	0.029	2.0e-10	7.1e-01	None	Homogeneous	lysoPhosphatidylcholine a C16:0	C04230		green
lysoPC.a.C16.1	Component 3	0.197	0.043	5.4e-06	0.21	0.039	8.0e-08	0.204	0.029	1.2e-12	8.2e-01	None	Homogeneous	lysoPhosphatidylcholine a C16:1		HMDB10383	green
lysoPC.a.C17.0	Component 3	0.156	0.043	3.3e-04	0.178	0.039	5.0e-06	0.168	0.029	5.1e-09	7.0e-01	None	Homogeneous	lysoPhosphatidylcholine a C17:0		HMDB12108	green
lysoPC.a.C18.0	Component 3	0.19	0.043	1.1e-05	0.193	0.039	7.7e-07	0.191	0.029	2.5e-11	9.6e-01	None	Homogeneous	lysoPhosphatidylcholine a C18:0			green
lysoPC.a.C18.1	Component 3	0.184	0.043	2.2e-05	0.209	0.039	8.9e-08	0.198	0.029	5.8e-12	6.7e-01	None	Homogeneous	lysoPhosphatidylcholine a C18:1		HMDB02815	green
lysoPC.a.C18.2	Component 3	0.15	0.042	4.1e-04	0.153	0.039	9.4e-05	0.152	0.029	1.1e-07	9.7e-01	None	Homogeneous	lysoPhosphatidylcholine a C18:2		HMDB10386	green
lysoPC.a.C20.3	Component 3	0.206	0.042	1.3e-06	0.153	0.039	8.4e-05	0.177	0.029	4.9e-10	3.6e-01	None	Homogeneous	lysoPhosphatidylcholine a C20:3	C04230	HMDB10393	green
lysoPC.a.C20.4	Component 3	0.205	0.042	1.5e-06	0.138	0.039	4.8e-04	0.169	0.029	3.8e-09	2.4e-01	None	Homogeneous	lysoPhosphatidylcholine a C20:4	C04230		green
lysoPC.a.C24.0	Component 3	0.18	0.043	3.4e-05	0.203	0.039	2.0e-07	0.193	0.029	2.0e-11	6.9e-01	None	Homogeneous	lysoPhosphatidylcholine a C24:0	C04230		blue
lysoPC.a.C28.0	Component 3	0.183	0.043	2.4e-05	0.215	0.038	2.8e-08	0.201	0.029	2.0e-12	5.7e-01	None	Homogeneous	lysoPhosphatidylcholine a C28:0			turquoise
lysoPC.a.C28.1	Component 3	0.1	0.043	2.0e-02	0.221	0.038	1.2e-08	0.168	0.029	4.4e-09	3.7e-02	None	Sex-specific	lysoPhosphatidylcholine a C28:1			turquoise
t4.OH.Pro	Component 3	-0.021	0.043	6.2e-01	0.066	0.039	9.3e-02	0.026	0.029	3.7e-01	1.3e-01	None	None	trans isomer of 4-hydroxyproline			grey
Ala	Component 4	0.038	0.044	3.8e-01	0.097	0.039	1.4e-02	0.071	0.029	1.5e-02	3.2e-01	None	None	Alanine	C01401		grey
Arg	Component 4	-0.053	0.044	2.2e-01	0.061	0.04	1.3e-01	0.009	0.029	7.5e-01	5.4e-02	None	None	Arginine	C00792	HMDB03416	grey
Asn	Component 4	-0.042	0.044	3.3e-01	0.07	0.039	7.4e-02	0.02	0.029	5.0e-01	5.5e-02	None	None	Asparagine	C01905		grey
Asp	Component 4	-0.072	0.044	1.0e-01	0.093	0.04	2.0e-02	0.018	0.029	5.3e-01	5.2e-03	None	Heterogeneous	Aspartic Acid	C00402	HMDB06483	grey
C0	Component 4	0.103	0.043	1.7e-02	-0.064	0.039	1.0e-01	0.012	0.029	6.9e-01	4.2e-03	None	Heterogeneous	Carnitine			grey
C10	Component 4	-0.049	0.044	2.7e-01	-0.005	0.04	9.1e-01	-0.025	0.029	4.0e-01	4.5e-01	None	None	Decanoylcarnitine		HMDB00651	grey
C10.2	Component 4	0.041	0.044	3.6e-01	0.043	0.04	2.9e-01	0.042	0.03	1.6e-01	9.7e-01	None	None	Decadienylcarnitine	C02301		grey
C12	Component 4	-0.076	0.044	8.3e-02	-0.012	0.04	7.6e-01	-0.041	0.029	1.6e-01	2.8e-01	None	None	Dodecanoylcarnitine		HMDB02250	grey
C14.1	Component 4	0.004	0.044	9.2e-01	-0.072	0.039	6.7e-02	-0.038	0.029	1.9e-01	1.9e-01	None	None	Tetradecenoylcarnitine			grey
C14.1.OH	Component 4	-0.006	0.044	8.8e-01	-0.022	0.04	5.9e-01	-0.015	0.029	6.2e-01	8.0e-01	None	None	Hydroxytetradecenoylcarnitine			grey
C14.2	Component 4	-0.053	0.044	2.2e-01	0.008	0.04	8.5e-01	-0.02	0.029	5.0e-01	3.0e-01	None	None	Tetradecadienylcarnitine			grey
C16	Component 4	0.049	0.044	2.6e-01	-0.03	0.039	4.4e-01	0.005	0.029	8.6e-01	1.8e-01	None	None	Hexadecanoylcarnitine			grey
C16.1	Component 4	0.003	0.044	9.5e-01	-0.031	0.04	4.3e-01	-0.016	0.03	5.9e-01	5.6e-01	None	None	Hexadecenoylcarnitine		HMDB06317	grey
C18	Component 4	-0.011	0.044	8.0e-01	-0.029	0.04	4.7e-01	-0.021	0.03	4.8e-01	7.7e-01	None	None	Octadecanoylcarnitine		HMDB00848	grey
C18.1	Component 4	0.009	0.045	8.4e-01	0.015	0.04	7.1e-01	0.012	0.03	6.8e-01	9.2e-01	None	None	Octadecenoylcarnitine		HMDB06464	grey
C18.2	Component 4	0.004	0.044	9.3e-01	-0.031	0.04	4.3e-01	-0.015	0.029	6.0e-01	5.6e-01	None	None	Octadecadienylcarnitine		HMDB06461	grey
C2	Component 4	0.024	0.044	5.9e-01	-0.043	0.04	2.8e-01	-0.013	0.03	6.7e-01	2.6e-01	None	None	Acetylcarnitine	C02571		grey
C3	Component 4	0.058	0.044	1.8e-01	-0.015	0.039	7.0e-01	0.018	0.029	5.5e-01	2.1e-01	None	None	Propionylcarnitine			grey
C4	Component 4	0.06	0.044	1.7e-01	-0.029	0.04	4.6e-01	0.011	0.029	7.2e-01	1.3e-01	None	None	Butyrylcarnitine (Isobutyrylcarnitine)			grey
C5	Component 4	0.043	0.044	3.3e-01	-0.034	0.039	3.9e-01	0.001	0.029	9.8e-01	1.9e-01	None	None	Isovalerylcarnitine (Methylbutylcarnitine, Valerylcarnitine)			grey
C6..C4.1.DC.	Component 4	-0.012	0.045	7.9e-01	0.07	0.04	8.4e-02	0.033	0.03	2.7e-01	1.8e-01	None	None	Hexanoylcarnitine (Fumarylcarnitine)			turquoise
C7.DC	Component 4	0.0	0.043	9.9e-01	-0.033	0.039	4.1e-01	-0.018	0.029	5.4e-01	5.7e-01	None	None	Pimelylcarnitine	C02301		grey
C9	Component 4	-0.037	0.044	4.0e-01	-0.033	0.039	4.0e-01	-0.035	0.029	2.4e-01	9.5e-01	None	None	Nonanoylcarnitine			grey
Cit	Component 4	-0.082	0.045	6.8e-02	0.033	0.041	4.2e-01	-0.019	0.03	5.2e-01	5.8e-02	None	None	Citrulline	C00327	HMDB00904	grey
Creatinine	Component 4	-0.049	0.044	2.7e-01	0.07	0.04	7.9e-02	0.017	0.03	5.7e-01	4.6e-02	None	None	Creatinine	C00791	HMDB00562	grey
Glu	Component 4	-0.02	0.044	6.6e-01	0.086	0.04	2.9e-02	0.039	0.029	1.8e-01	7.4e-02	None	None	Glutamic Acid	C00217	HMDB03339	grey
Gly	Component 4	-0.036	0.044	4.1e-01	0.055	0.04	1.7e-01	0.014	0.03	6.3e-01	1.2e-01	None	None	Glycine	C00037	HMDB00123	grey
His	Component 4	0.022	0.044	6.2e-01	0.064	0.039	1.1e-01	0.045	0.029	1.3e-01	4.8e-01	None	None	Histidine	C00135	HMDB00177	grey
Ile	Component 4	-0.013	0.044	7.7e-01	0.103	0.039	8.8e-03	0.052	0.029	7.8e-02	4.9e-02	None	Heterogeneous	Isoleucine	C16434		grey
Kynurenine	Component 4	0.01	0.045	8.3e-01	0.045	0.04	2.7e-01	0.029	0.03	3.4e-01	5.6e-01	None	None	Kynurenine			grey
Lys	Component 4	-0.008	0.044	8.6e-01	0.117	0.04	3.5e-03	0.06	0.03	4.1e-02	3.6e-02	None	Heterogeneous	Lysine	C00739	HMDB03405	grey
Met	Component 4	-0.032	0.043	4.6e-01	0.099	0.039	1.2e-02	0.04	0.029	1.7e-01	2.5e-02	None	Heterogeneous	Methionine	C01733		grey
Orn	Component 4	-0.042	0.044	3.4e-01	0.066	0.04	1.0e-01	0.017	0.03	5.6e-01	6.9e-02	None	None	Ornithine	C00515	HMDB03374	grey
PC.aa.C28.1	Component 4	-0.066	0.044	1.3e-01	0.046	0.039	2.4e-01	-0.004	0.029	8.8e-01	5.7e-02	None	None	PC aa C28:1	C00157		brown
PC.aa.C30.0	Component 4	0.014	0.044	7.4e-01	0.022	0.039	5.8e-01	0.018	0.029	5.3e-01	9.0e-01	None	None	PC aa C30:0			turquoise
PC.aa.C32.0	Component 4	0.013	0.045	7.7e-01	0.071	0.04	7.3e-02	0.045	0.03	1.2e-01	3.3e-01	None	None	PC aa C32:0			turquoise
PC.aa.C32.1	Component 4	0.086	0.043	4.7e-02	0.003	0.039	9.5e-01	0.04	0.029	1.6e-01	1.5e-01	None	None	PC aa C32:1		HMDB08097	turquoise
PC.aa.C32.3	Component 4	-0.079	0.044	7.5e-02	0.071	0.04	7.5e-02	0.004	0.03	8.9e-01	1.2e-02	None	None	PC aa C32:3		HMDB07876	brown
PC.aa.C34.3	Component 4	0.007	0.044	8.7e-01	0.015	0.039	7.0e-01	0.012	0.029	6.9e-01	8.9e-01	None	None	PC aa C34:3			turquoise
PC.aa.C34.4	Component 4	0.028	0.044	5.2e-01	0.032	0.04	4.3e-01	0.03	0.029	3.1e-01	9.5e-01	None	None	PC aa C34:4			turquoise
PC.aa.C36.0	Component 4	0.033	0.044	4.6e-01	0.057	0.04	1.5e-01	0.047	0.03	1.1e-01	6.9e-01	None	None	PC aa C36:0			grey
PC.aa.C36.1	Component 4	0.003	0.044	9.4e-01	0.075	0.039	5.8e-02	0.043	0.029	1.4e-01	2.2e-01	None	None	PC aa C36:1			turquoise
PC.aa.C36.3	Component 4	0.018	0.044	6.8e-01	0.087	0.039	2.7e-02	0.056	0.029	5.5e-02	2.4e-01	None	None	PC aa C36:3		HMDB08040	turquoise
PC.aa.C36.5	Component 4	0.058	0.044	1.8e-01	0.021	0.039	6.0e-01	0.038	0.029	2.0e-01	5.3e-01	None	None	PC aa C36:5			black
PC.aa.C36.6	Component 4	0.04	0.044	3.5e-01	0.048	0.039	2.3e-01	0.044	0.029	1.3e-01	9.0e-01	None	None	PC aa C36:6			black
PC.aa.C38.0	Component 4	-0.042	0.044	3.5e-01	0.142	0.039	3.3e-04	0.061	0.029	3.8e-02	1.9e-03	None	Heterogeneous	PC aa C38:0			blue
PC.aa.C38.3	Component 4	0.063	0.044	1.5e-01	0.102	0.039	9.8e-03	0.084	0.029	4.0e-03	5.0e-01	None	None	PC aa C38:3		HMDB08047	turquoise
PC.aa.C38.4	Component 4	0.026	0.044	5.6e-01	0.077	0.039	5.3e-02	0.054	0.029	6.7e-02	3.9e-01	None	None	PC aa C38:4			yellow
PC.aa.C38.5	Component 4	0.03	0.044	5.0e-01	0.098	0.039	1.3e-02	0.068	0.029	2.1e-02	2.4e-01	None	None	PC aa C38:5		HMDB08114	blue
PC.aa.C38.6	Component 4	0.056	0.044	2.1e-01	0.106	0.039	7.4e-03	0.084	0.029	4.4e-03	4.0e-01	None	None	PC aa C38:6		HMDB08725	black
PC.aa.C40.2	Component 4	-0.056	0.044	2.0e-01	0.093	0.04	1.9e-02	0.026	0.029	3.7e-01	1.2e-02	None	Heterogeneous	PC aa C40:2			blue
PC.aa.C40.3	Component 4	-0.029	0.045	5.2e-01	0.094	0.04	1.8e-02	0.04	0.03	1.8e-01	4.0e-02	None	Heterogeneous	PC aa C40:3	C00157		blue
PC.aa.C40.4	Component 4	0.028	0.044	5.2e-01	0.049	0.04	2.2e-01	0.04	0.029	1.8e-01	7.2e-01	None	None	PC aa C40:4		HMDB08279	yellow
PC.aa.C40.5	Component 4	0.057	0.044	2.0e-01	0.077	0.04	5.2e-02	0.068	0.029	2.1e-02	7.3e-01	None	None	PC aa C40:5		HMDB08120	blue
PC.aa.C40.6	Component 4	0.053	0.044	2.3e-01	0.116	0.039	3.2e-03	0.088	0.029	2.6e-03	2.8e-01	None	None	PC aa C40:6		HMDB08089	black
PC.aa.C42.0	Component 4	-0.061	0.044	1.6e-01	0.094	0.039	1.8e-02	0.024	0.029	4.1e-01	8.8e-03	None	Heterogeneous	PC aa C42:0			red
PC.aa.C42.1	Component 4	-0.066	0.044	1.3e-01	0.105	0.039	7.7e-03	0.029	0.029	3.3e-01	3.7e-03	None	Heterogeneous	PC aa C42:1			red
PC.aa.C42.2	Component 4	-0.056	0.044	2.0e-01	0.077	0.04	5.3e-02	0.017	0.029	5.6e-01	2.5e-02	None	None	PC aa C42:2	C00157		blue
PC.aa.C42.4	Component 4	-0.008	0.044	8.5e-01	0.061	0.04	1.3e-01	0.03	0.029	3.1e-01	2.5e-01	None	None	PC aa C42:4	C00157		blue
PC.aa.C42.5	Component 4	0.015	0.044	7.3e-01	0.06	0.039	1.3e-01	0.04	0.029	1.7e-01	4.5e-01	None	None	PC aa C42:5	C00157	HMDB08287	blue
PC.aa.C42.6	Component 4	0.012	0.044	7.9e-01	0.12	0.039	2.2e-03	0.072	0.029	1.3e-02	6.6e-02	None	None	PC aa C42:6		HMDB08288	blue
PC.ae.C30.0	Component 4	-0.065	0.044	1.4e-01	0.043	0.039	2.8e-01	-0.006	0.029	8.5e-01	6.6e-02	None	None	PC ae C30:0			turquoise
PC.ae.C30.2	Component 4	-0.061	0.045	1.7e-01	0.056	0.04	1.6e-01	0.005	0.03	8.7e-01	5.0e-02	None	None	PC ae C30:2			turquoise
PC.ae.C32.1	Component 4	-0.055	0.044	2.1e-01	0.054	0.039	1.7e-01	0.005	0.029	8.6e-01	6.4e-02	None	None	PC ae C32:1			turquoise
PC.ae.C32.2	Component 4	-0.063	0.044	1.6e-01	0.06	0.04	1.3e-01	0.006	0.029	8.5e-01	3.8e-02	None	None	PC ae C32:2			turquoise
PC.ae.C34.0	Component 4	-0.04	0.044	3.7e-01	0.025	0.039	5.3e-01	-0.004	0.029	9.0e-01	2.7e-01	None	None	PC ae C34:0			turquoise
PC.ae.C34.1	Component 4	-0.047	0.044	2.9e-01	0.046	0.04	2.4e-01	0.005	0.029	8.7e-01	1.2e-01	None	None	PC ae C34:1			turquoise
PC.ae.C34.2	Component 4	-0.075	0.044	8.7e-02	0.018	0.039	6.6e-01	-0.024	0.029	4.1e-01	1.2e-01	None	None	PC ae C34:2		HMDB11151	pink
PC.ae.C34.3	Component 4	-0.039	0.044	3.7e-01	0.008	0.039	8.4e-01	-0.013	0.029	6.5e-01	4.2e-01	None	None	PC ae C34:3			pink
PC.ae.C36.0	Component 4	-0.021	0.045	6.4e-01	0.064	0.039	1.1e-01	0.027	0.03	3.7e-01	1.6e-01	None	None	PC ae C36:0			turquoise
PC.ae.C36.1	Component 4	-0.034	0.044	4.5e-01	0.059	0.039	1.3e-01	0.018	0.029	5.4e-01	1.2e-01	None	None	PC ae C36:1			turquoise
PC.ae.C36.2	Component 4	-0.083	0.044	5.9e-02	0.044	0.039	2.7e-01	-0.013	0.029	6.6e-01	3.2e-02	None	None	PC ae C36:2		HMDB11243	pink
PC.ae.C36.3	Component 4	-0.056	0.044	2.0e-01	0.043	0.039	2.8e-01	-0.001	0.029	9.6e-01	9.3e-02	None	None	PC ae C36:3			pink
PC.ae.C36.4	Component 4	-0.05	0.044	2.5e-01	0.074	0.039	6.0e-02	0.018	0.029	5.4e-01	3.4e-02	None	None	PC ae C36:4			yellow
PC.ae.C36.5	Component 4	-0.015	0.044	7.3e-01	0.046	0.039	2.4e-01	0.019	0.029	5.2e-01	3.0e-01	None	None	PC ae C36:5		HMDB11220	yellow
PC.ae.C38.0	Component 4	-0.001	0.044	9.7e-01	0.095	0.039	1.6e-02	0.052	0.029	7.6e-02	1.0e-01	None	None	PC ae C38:0			black
PC.ae.C38.2	Component 4	-0.06	0.044	1.7e-01	0.075	0.039	5.6e-02	0.015	0.029	6.1e-01	2.1e-02	None	None	PC ae C38:2			pink
PC.ae.C38.3	Component 4	-0.037	0.044	4.1e-01	0.067	0.039	8.8e-02	0.021	0.029	4.7e-01	7.9e-02	None	None	PC ae C38:3			turquoise
PC.ae.C38.4	Component 4	-0.068	0.044	1.2e-01	0.077	0.039	5.1e-02	0.012	0.029	6.7e-01	1.4e-02	None	None	PC ae C38:4			yellow
PC.ae.C38.5	Component 4	-0.065	0.044	1.4e-01	0.089	0.039	2.5e-02	0.02	0.029	4.9e-01	9.2e-03	None	Heterogeneous	PC ae C38:5			yellow
PC.ae.C38.6	Component 4	-0.045	0.044	3.0e-01	0.102	0.039	9.5e-03	0.036	0.029	2.1e-01	1.2e-02	None	Heterogeneous	PC ae C38:6			blue
PC.ae.C40.1	Component 4	-0.018	0.044	6.9e-01	0.115	0.039	3.5e-03	0.056	0.029	5.4e-02	2.5e-02	None	Heterogeneous	PC ae C40:1			blue
PC.ae.C40.2	Component 4	-0.049	0.044	2.6e-01	0.101	0.039	1.0e-02	0.034	0.029	2.4e-01	1.1e-02	None	Heterogeneous	PC ae C40:2			brown
PC.ae.C40.3	Component 4	-0.059	0.044	1.8e-01	0.093	0.039	1.8e-02	0.026	0.029	3.8e-01	1.0e-02	None	Heterogeneous	PC ae C40:3			turquoise
PC.ae.C40.4	Component 4	-0.075	0.044	8.7e-02	0.064	0.039	1.0e-01	0.002	0.029	9.5e-01	1.8e-02	None	None	PC ae C40:4			yellow
PC.ae.C40.5	Component 4	-0.098	0.044	2.6e-02	0.094	0.039	1.7e-02	0.008	0.029	7.7e-01	1.1e-03	None	Heterogeneous	PC ae C40:5			yellow
PC.ae.C40.6	Component 4	-0.054	0.044	2.2e-01	0.121	0.039	2.3e-03	0.043	0.029	1.4e-01	3.2e-03	None	Heterogeneous	PC ae C40:6			blue
PC.ae.C42.1	Component 4	-0.02	0.044	6.5e-01	0.089	0.039	2.4e-02	0.041	0.029	1.6e-01	6.5e-02	None	None	PC ae C42:1			blue
PC.ae.C42.2	Component 4	-0.042	0.044	3.5e-01	0.061	0.039	1.2e-01	0.015	0.029	6.0e-01	8.3e-02	None	None	PC ae C42:2			blue
PC.ae.C42.3	Component 4	-0.036	0.044	4.1e-01	0.082	0.039	3.9e-02	0.029	0.029	3.2e-01	4.6e-02	None	Heterogeneous	PC ae C42:3			blue
PC.ae.C42.4	Component 4	-0.046	0.044	2.9e-01	0.028	0.04	4.7e-01	-0.005	0.029	8.6e-01	2.0e-01	None	None	PC ae C42:4			red
PC.ae.C42.5	Component 4	-0.082	0.044	6.2e-02	0.076	0.039	5.3e-02	0.005	0.029	8.5e-01	7.2e-03	None	None	PC ae C42:5			red
PC.ae.C44.3	Component 4	-0.021	0.044	6.4e-01	0.062	0.04	1.2e-01	0.025	0.03	3.9e-01	1.6e-01	None	None	PC ae C44:3			blue
PC.ae.C44.4	Component 4	-0.022	0.044	6.2e-01	0.035	0.04	3.8e-01	0.009	0.029	7.5e-01	3.4e-01	None	None	PC ae C44:4			red
PC.ae.C44.5	Component 4	-0.046	0.044	2.9e-01	0.061	0.039	1.2e-01	0.013	0.029	6.7e-01	7.0e-02	None	None	PC ae C44:5			red
PC.ae.C44.6	Component 4	-0.044	0.044	3.1e-01	0.042	0.04	2.9e-01	0.003	0.029	9.2e-01	1.4e-01	None	None	PC ae C44:6			red
Phe	Component 4	-0.002	0.044	9.6e-01	0.111	0.04	5.3e-03	0.06	0.029	4.0e-02	5.7e-02	None	None	Phenylalanine	C02265		grey
Pro	Component 4	0.034	0.044	4.4e-01	0.066	0.04	9.8e-02	0.052	0.029	7.9e-02	6.0e-01	None	None	Proline	C00148	HMDB00162	grey
SDMA	Component 4	-0.152	0.045	8.9e-04	0.049	0.042	2.4e-01	-0.043	0.031	1.6e-01	1.2e-03	None	Heterogeneous	Symmetric dimethylarginine			grey
SM..OH..C14.1	Component 4	-0.071	0.044	1.1e-01	0.043	0.04	2.7e-01	-0.008	0.029	7.9e-01	5.3e-02	None	None	SM (OH) C14:1			brown
SM..OH..C16.1	Component 4	-0.048	0.044	2.7e-01	0.073	0.039	6.4e-02	0.019	0.029	5.1e-01	4.0e-02	None	None	SM (OH) C16:1	C00550		brown
SM..OH..C22.1	Component 4	0.005	0.044	9.0e-01	0.062	0.039	1.2e-01	0.036	0.029	2.1e-01	3.4e-01	None	None	SM (OH) C22:1	C00550		brown
SM..OH..C22.2	Component 4	-0.048	0.044	2.7e-01	0.08	0.039	4.3e-02	0.022	0.029	4.5e-01	2.9e-02	None	Heterogeneous	SM (OH) C22:2			brown
SM..OH..C24.1	Component 4	0.018	0.043	6.8e-01	0.057	0.039	1.5e-01	0.039	0.029	1.8e-01	5.1e-01	None	None	SM (OH) C24:1	C00550		brown
SM.C16.0	Component 4	-0.051	0.044	2.5e-01	0.054	0.04	1.8e-01	0.007	0.03	8.1e-01	8.0e-02	None	None	SM C16:0	C00550	HMDB10169	brown
SM.C16.1	Component 4	-0.041	0.044	3.5e-01	0.064	0.04	1.1e-01	0.017	0.029	5.6e-01	7.5e-02	None	None	SM C16:1			brown
SM.C18.0	Component 4	-0.01	0.044	8.1e-01	0.096	0.039	1.5e-02	0.049	0.029	9.6e-02	7.1e-02	None	None	SM C18:0	C00550	HMDB12099	brown
SM.C18.1	Component 4	-0.016	0.044	7.1e-01	0.103	0.04	9.4e-03	0.05	0.029	9.1e-02	4.4e-02	None	Heterogeneous	SM C18:1		HMDB12100	brown
SM.C20.2	Component 4	-0.075	0.045	9.7e-02	0.114	0.04	4.7e-03	0.03	0.03	3.1e-01	1.8e-03	None	Heterogeneous	SM C20:2	C00550		brown
SM.C24.0	Component 4	0.018	0.044	6.8e-01	0.038	0.04	3.3e-01	0.029	0.029	3.2e-01	7.3e-01	None	None	SM C24:0	C00550	HMDB11697	brown
SM.C24.1	Component 4	-0.015	0.044	7.3e-01	0.076	0.04	5.4e-02	0.035	0.029	2.3e-01	1.2e-01	None	None	SM C24:1	C00550	HMDB12107	brown
SM.C26.0	Component 4	-0.024	0.044	5.8e-01	0.073	0.039	6.3e-02	0.03	0.029	3.1e-01	9.9e-02	None	None	SM C26:0	C00550	HMDB11698	brown
SM.C26.1	Component 4	-0.003	0.044	9.5e-01	0.086	0.039	3.0e-02	0.047	0.029	1.1e-01	1.3e-01	None	None	SM C26:1	C00550		brown
Sarcosine	Component 4	-0.023	0.044	6.0e-01	0.007	0.04	8.5e-01	-0.006	0.029	8.3e-01	6.1e-01	None	None	Sarcosine	C00213	HMDB00271	grey
Ser	Component 4	-0.037	0.044	4.0e-01	0.074	0.04	6.2e-02	0.024	0.029	4.1e-01	6.0e-02	None	None	Serine	C00716		grey
Serotonin	Component 4	0.064	0.044	1.4e-01	-0.01	0.039	8.0e-01	0.023	0.029	4.2e-01	2.1e-01	None	None	Serotonin	C00780	HMDB00259	grey
Spermidine	Component 4	-0.011	0.044	8.1e-01	0.091	0.039	2.1e-02	0.045	0.029	1.2e-01	8.5e-02	None	None	Spermidine	C00315	HMDB01257	grey
Thr	Component 4	-0.005	0.044	9.1e-01	0.056	0.039	1.6e-01	0.028	0.029	3.3e-01	3.0e-01	None	None	Threonine	C00820		grey
Trp	Component 4	0.02	0.043	6.5e-01	0.056	0.039	1.6e-01	0.04	0.029	1.7e-01	5.4e-01	None	None	Tryptophan	C00806		grey
Tyr	Component 4	0.038	0.044	3.9e-01	0.078	0.039	4.9e-02	0.06	0.029	4.1e-02	4.9e-01	None	None	Tyrosine	C00082	HMDB00158	grey
Val	Component 4	-0.012	0.044	7.9e-01	0.123	0.039	1.7e-03	0.063	0.029	3.0e-02	2.2e-02	None	Heterogeneous	Valine	C06417		grey
lysoPC.a.C16.0	Component 4	-0.001	0.045	9.8e-01	0.083	0.039	3.5e-02	0.046	0.03	1.2e-01	1.6e-01	None	None	lysoPhosphatidylcholine a C16:0	C04230		green
lysoPC.a.C16.1	Component 4	0.003	0.045	9.5e-01	0.066	0.04	9.8e-02	0.038	0.03	2.0e-01	2.9e-01	None	None	lysoPhosphatidylcholine a C16:1		HMDB10383	green
lysoPC.a.C17.0	Component 4	-0.045	0.045	3.2e-01	0.063	0.039	1.1e-01	0.016	0.03	5.9e-01	7.0e-02	None	None	lysoPhosphatidylcholine a C17:0		HMDB12108	green
lysoPC.a.C18.0	Component 4	-0.025	0.045	5.8e-01	0.079	0.039	4.4e-02	0.034	0.03	2.5e-01	8.1e-02	None	None	lysoPhosphatidylcholine a C18:0			green
lysoPC.a.C18.1	Component 4	-0.047	0.045	2.9e-01	0.091	0.039	2.1e-02	0.031	0.03	3.0e-01	2.1e-02	None	Heterogeneous	lysoPhosphatidylcholine a C18:1		HMDB02815	green
lysoPC.a.C18.2	Component 4	-0.049	0.044	2.6e-01	0.048	0.039	2.2e-01	0.004	0.029	8.8e-01	9.8e-02	None	None	lysoPhosphatidylcholine a C18:2		HMDB10386	green
lysoPC.a.C20.3	Component 4	0.007	0.044	8.7e-01	0.067	0.039	8.7e-02	0.041	0.029	1.7e-01	3.1e-01	None	None	lysoPhosphatidylcholine a C20:3	C04230	HMDB10393	green
lysoPC.a.C20.4	Component 4	-0.004	0.044	9.2e-01	0.074	0.04	6.2e-02	0.039	0.029	1.8e-01	1.9e-01	None	None	lysoPhosphatidylcholine a C20:4	C04230		green
lysoPC.a.C24.0	Component 4	-0.017	0.045	7.0e-01	0.052	0.04	1.9e-01	0.022	0.03	4.7e-01	2.4e-01	None	None	lysoPhosphatidylcholine a C24:0	C04230		blue
lysoPC.a.C28.0	Component 4	-0.025	0.045	5.7e-01	0.057	0.039	1.5e-01	0.021	0.029	4.8e-01	1.7e-01	None	None	lysoPhosphatidylcholine a C28:0			turquoise
lysoPC.a.C28.1	Component 4	-0.039	0.044	3.8e-01	0.022	0.039	5.8e-01	-0.005	0.029	8.6e-01	3.0e-01	None	None	lysoPhosphatidylcholine a C28:1			turquoise
t4.OH.Pro	Component 4	0.01	0.044	8.2e-01	-0.015	0.04	7.0e-01	-0.004	0.029	9.0e-01	6.7e-01	None	None	trans isomer of 4-hydroxyproline			grey
Ala	Component 5	-0.219	0.043	4.9e-07	-0.211	0.039	8.1e-08	-0.215	0.029	9.8e-14	8.9e-01	None	Homogeneous	Alanine	C01401		grey
Arg	Component 5	-0.253	0.043	7.0e-09	-0.217	0.039	4.4e-08	-0.233	0.029	7.4e-16	5.4e-01	None	Homogeneous	Arginine	C00792	HMDB03416	grey
Asn	Component 5	-0.19	0.043	1.2e-05	-0.158	0.039	6.1e-05	-0.173	0.029	2.6e-09	5.8e-01	None	Homogeneous	Asparagine	C01905		grey
Asp	Component 5	-0.233	0.043	8.9e-08	-0.246	0.039	5.7e-10	-0.24	0.029	9.7e-17	8.3e-01	None	Homogeneous	Aspartic Acid	C00402	HMDB06483	grey
C0	Component 5	0.069	0.044	1.2e-01	0.075	0.04	5.9e-02	0.072	0.029	1.4e-02	9.1e-01	None	None	Carnitine			grey
C10	Component 5	-0.01	0.044	8.2e-01	-0.154	0.039	1.0e-04	-0.091	0.029	2.1e-03	1.5e-02	None	Sex-specific	Decanoylcarnitine		HMDB00651	grey
C10.2	Component 5	0.109	0.044	1.4e-02	-0.048	0.04	2.3e-01	0.023	0.03	4.4e-01	8.3e-03	None	Heterogeneous	Decadienylcarnitine	C02301		grey
C12	Component 5	0.007	0.044	8.7e-01	-0.147	0.04	2.4e-04	-0.078	0.03	8.2e-03	9.5e-03	None	Heterogeneous	Dodecanoylcarnitine		HMDB02250	grey
C14.1	Component 5	0.249	0.043	9.4e-09	0.173	0.039	1.2e-05	0.208	0.029	5.9e-13	1.9e-01	None	Homogeneous	Tetradecenoylcarnitine			grey
C14.1.OH	Component 5	0.098	0.044	2.5e-02	-0.072	0.04	7.1e-02	0.005	0.03	8.6e-01	4.1e-03	None	Heterogeneous	Hydroxytetradecenoylcarnitine			grey
C14.2	Component 5	0.052	0.044	2.4e-01	-0.105	0.04	8.9e-03	-0.034	0.03	2.5e-01	8.4e-03	None	Heterogeneous	Tetradecadienylcarnitine			grey
C16	Component 5	0.065	0.044	1.4e-01	0.015	0.04	7.1e-01	0.037	0.03	2.0e-01	4.0e-01	None	None	Hexadecanoylcarnitine			grey
C16.1	Component 5	0.118	0.044	8.0e-03	0.003	0.04	9.3e-01	0.055	0.03	6.3e-02	5.6e-02	None	None	Hexadecenoylcarnitine		HMDB06317	grey
C18	Component 5	0.033	0.045	4.6e-01	-0.022	0.04	5.8e-01	0.002	0.03	9.3e-01	3.6e-01	None	None	Octadecanoylcarnitine		HMDB00848	grey
C18.1	Component 5	0.031	0.045	4.9e-01	-0.05	0.04	2.1e-01	-0.014	0.03	6.3e-01	1.8e-01	None	None	Octadecenoylcarnitine		HMDB06464	grey
C18.2	Component 5	0.065	0.044	1.4e-01	-0.035	0.04	3.9e-01	0.01	0.03	7.3e-01	9.7e-02	None	None	Octadecadienylcarnitine		HMDB06461	grey
C2	Component 5	-0.01	0.044	8.2e-01	-0.099	0.04	1.4e-02	-0.059	0.03	4.7e-02	1.4e-01	None	None	Acetylcarnitine	C02571		grey
C3	Component 5	-0.045	0.044	3.1e-01	-0.031	0.04	4.3e-01	-0.037	0.03	2.1e-01	8.1e-01	None	None	Propionylcarnitine			grey
C4	Component 5	0.009	0.044	8.4e-01	-0.052	0.04	2.0e-01	-0.025	0.03	4.0e-01	3.1e-01	None	None	Butyrylcarnitine (Isobutyrylcarnitine)			grey
C5	Component 5	0.072	0.044	1.0e-01	-0.015	0.04	7.1e-01	0.024	0.029	4.1e-01	1.4e-01	None	None	Isovalerylcarnitine (Methylbutylcarnitine, Valerylcarnitine)			grey
C6..C4.1.DC.	Component 5	-0.265	0.044	2.8e-09	-0.324	0.039	2.8e-16	-0.299	0.029	6.5e-25	3.2e-01	None	Homogeneous	Hexanoylcarnitine (Fumarylcarnitine)			turquoise
C7.DC	Component 5	0.159	0.043	2.7e-04	-0.036	0.04	3.7e-01	0.053	0.029	6.9e-02	9.3e-04	None	Heterogeneous	Pimelylcarnitine	C02301		grey
C9	Component 5	0.152	0.044	5.4e-04	-0.061	0.04	1.2e-01	0.035	0.029	2.3e-01	3.0e-04	None	Heterogeneous	Nonanoylcarnitine			grey
Cit	Component 5	-0.085	0.045	5.8e-02	-0.154	0.04	1.5e-04	-0.123	0.03	4.0e-05	2.5e-01	None	Homogeneous	Citrulline	C00327	HMDB00904	grey
Creatinine	Component 5	-0.029	0.045	5.1e-01	-0.206	0.04	2.6e-07	-0.128	0.03	1.5e-05	3.0e-03	None	Sex-specific	Creatinine	C00791	HMDB00562	grey
Glu	Component 5	-0.232	0.043	1.2e-07	-0.237	0.039	1.9e-09	-0.235	0.029	4.8e-16	9.3e-01	None	Homogeneous	Glutamic Acid	C00217	HMDB03339	grey
Gly	Component 5	-0.199	0.044	6.1e-06	-0.173	0.04	1.5e-05	-0.185	0.029	2.9e-10	6.5e-01	None	Homogeneous	Glycine	C00037	HMDB00123	grey
His	Component 5	-0.185	0.043	2.3e-05	-0.224	0.039	1.2e-08	-0.207	0.029	8.7e-13	5.0e-01	None	Homogeneous	Histidine	C00135	HMDB00177	grey
Ile	Component 5	-0.176	0.044	6.4e-05	-0.178	0.039	6.3e-06	-0.177	0.029	1.2e-09	9.6e-01	None	Homogeneous	Isoleucine	C16434		grey
Kynurenine	Component 5	-0.081	0.045	6.9e-02	-0.138	0.04	6.7e-04	-0.113	0.03	1.7e-04	3.5e-01	None	Homogeneous	Kynurenine			grey
Lys	Component 5	-0.301	0.042	3.8e-12	-0.268	0.039	1.4e-11	-0.283	0.029	5.0e-23	5.7e-01	None	Homogeneous	Lysine	C00739	HMDB03405	grey
Met	Component 5	-0.119	0.043	6.5e-03	-0.186	0.039	2.2e-06	-0.156	0.029	7.5e-08	2.5e-01	None	Homogeneous	Methionine	C01733		grey
Orn	Component 5	-0.185	0.044	2.6e-05	-0.226	0.039	1.2e-08	-0.208	0.029	1.0e-12	4.9e-01	None	Homogeneous	Ornithine	C00515	HMDB03374	grey
PC.aa.C28.1	Component 5	-0.163	0.044	2.1e-04	-0.136	0.039	5.7e-04	-0.148	0.029	3.9e-07	6.5e-01	None	Homogeneous	PC aa C28:1	C00157		brown
PC.aa.C30.0	Component 5	-0.13	0.044	3.0e-03	-0.053	0.04	1.9e-01	-0.088	0.029	2.8e-03	1.9e-01	None	None	PC aa C30:0			turquoise
PC.aa.C32.0	Component 5	-0.196	0.044	1.0e-05	-0.164	0.039	3.6e-05	-0.178	0.029	1.3e-09	5.8e-01	None	Homogeneous	PC aa C32:0			turquoise
PC.aa.C32.1	Component 5	-0.062	0.044	1.5e-01	0.03	0.04	4.5e-01	-0.012	0.029	6.9e-01	1.2e-01	None	None	PC aa C32:1		HMDB08097	turquoise
PC.aa.C32.3	Component 5	-0.255	0.044	8.7e-09	-0.256	0.039	1.0e-10	-0.255	0.029	1.4e-18	9.8e-01	None	Homogeneous	PC aa C32:3		HMDB07876	brown
PC.aa.C34.3	Component 5	-0.156	0.044	4.0e-04	-0.118	0.039	2.9e-03	-0.135	0.029	4.2e-06	5.2e-01	None	Homogeneous	PC aa C34:3			turquoise
PC.aa.C34.4	Component 5	-0.133	0.043	2.4e-03	-0.074	0.04	6.6e-02	-0.101	0.029	6.2e-04	3.2e-01	None	None	PC aa C34:4			turquoise
PC.aa.C36.0	Component 5	0.047	0.045	3.0e-01	-0.054	0.04	1.7e-01	-0.01	0.03	7.4e-01	9.2e-02	None	None	PC aa C36:0			grey
PC.aa.C36.1	Component 5	-0.29	0.042	2.0e-11	-0.212	0.039	6.2e-08	-0.248	0.029	4.2e-18	1.8e-01	None	Homogeneous	PC aa C36:1			turquoise
PC.aa.C36.3	Component 5	-0.154	0.044	4.6e-04	-0.118	0.039	2.8e-03	-0.134	0.029	4.5e-06	5.5e-01	None	Homogeneous	PC aa C36:3		HMDB08040	turquoise
PC.aa.C36.5	Component 5	0.035	0.044	4.2e-01	-0.009	0.04	8.1e-01	0.011	0.029	7.2e-01	4.5e-01	None	None	PC aa C36:5			black
PC.aa.C36.6	Component 5	-0.051	0.044	2.5e-01	-0.083	0.04	3.6e-02	-0.069	0.029	1.9e-02	5.9e-01	None	None	PC aa C36:6			black
PC.aa.C38.0	Component 5	-0.241	0.043	4.7e-08	-0.229	0.039	6.9e-09	-0.234	0.029	6.8e-16	8.3e-01	None	Homogeneous	PC aa C38:0			blue
PC.aa.C38.3	Component 5	-0.246	0.043	1.7e-08	-0.145	0.04	2.5e-04	-0.192	0.029	4.3e-11	8.5e-02	None	Homogeneous	PC aa C38:3		HMDB08047	turquoise
PC.aa.C38.4	Component 5	-0.164	0.043	1.7e-04	-0.134	0.04	7.7e-04	-0.148	0.029	4.4e-07	6.0e-01	None	Homogeneous	PC aa C38:4			yellow
PC.aa.C38.5	Component 5	-0.172	0.044	9.9e-05	-0.192	0.039	1.2e-06	-0.183	0.029	3.6e-10	7.2e-01	None	Homogeneous	PC aa C38:5		HMDB08114	blue
PC.aa.C38.6	Component 5	-0.097	0.044	2.9e-02	-0.091	0.04	2.2e-02	-0.094	0.03	1.5e-03	9.2e-01	None	None	PC aa C38:6		HMDB08725	black
PC.aa.C40.2	Component 5	-0.263	0.043	1.9e-09	-0.234	0.039	3.3e-09	-0.247	0.029	1.2e-17	6.2e-01	None	Homogeneous	PC aa C40:2			blue
PC.aa.C40.3	Component 5	-0.28	0.043	2.2e-10	-0.238	0.039	1.7e-09	-0.256	0.029	6.7e-19	4.7e-01	None	Homogeneous	PC aa C40:3	C00157		blue
PC.aa.C40.4	Component 5	-0.226	0.043	2.1e-07	-0.144	0.04	3.2e-04	-0.182	0.029	4.7e-10	1.6e-01	None	Homogeneous	PC aa C40:4		HMDB08279	yellow
PC.aa.C40.5	Component 5	-0.212	0.043	1.3e-06	-0.181	0.039	4.8e-06	-0.195	0.029	1.9e-11	6.0e-01	None	Homogeneous	PC aa C40:5		HMDB08120	blue
PC.aa.C40.6	Component 5	-0.115	0.044	9.2e-03	-0.126	0.039	1.5e-03	-0.121	0.029	3.7e-05	8.5e-01	None	Homogeneous	PC aa C40:6		HMDB08089	black
PC.aa.C42.0	Component 5	-0.196	0.043	7.8e-06	-0.191	0.039	1.3e-06	-0.194	0.029	3.0e-11	9.3e-01	None	Homogeneous	PC aa C42:0			red
PC.aa.C42.1	Component 5	-0.212	0.043	1.3e-06	-0.195	0.039	8.2e-07	-0.203	0.029	3.1e-12	7.7e-01	None	Homogeneous	PC aa C42:1			red
PC.aa.C42.2	Component 5	-0.222	0.043	4.0e-07	-0.188	0.04	2.4e-06	-0.203	0.029	2.9e-12	5.7e-01	None	Homogeneous	PC aa C42:2	C00157		blue
PC.aa.C42.4	Component 5	-0.272	0.043	5.2e-10	-0.208	0.039	1.4e-07	-0.237	0.029	2.3e-16	2.7e-01	None	Homogeneous	PC aa C42:4	C00157		blue
PC.aa.C42.5	Component 5	-0.196	0.044	8.6e-06	-0.168	0.039	2.1e-05	-0.18	0.029	6.0e-10	6.3e-01	None	Homogeneous	PC aa C42:5	C00157	HMDB08287	blue
PC.aa.C42.6	Component 5	-0.223	0.043	3.8e-07	-0.232	0.039	3.2e-09	-0.228	0.029	2.7e-15	8.8e-01	None	Homogeneous	PC aa C42:6		HMDB08288	blue
PC.ae.C30.0	Component 5	-0.23	0.043	1.4e-07	-0.177	0.039	7.0e-06	-0.201	0.029	3.9e-12	3.6e-01	None	Homogeneous	PC ae C30:0			turquoise
PC.ae.C30.2	Component 5	-0.322	0.043	3.0e-13	-0.269	0.038	6.8e-12	-0.293	0.029	1.9e-24	3.6e-01	None	Homogeneous	PC ae C30:2			turquoise
PC.ae.C32.1	Component 5	-0.209	0.043	2.1e-06	-0.158	0.039	6.7e-05	-0.181	0.029	5.9e-10	3.9e-01	None	Homogeneous	PC ae C32:1			turquoise
PC.ae.C32.2	Component 5	-0.244	0.043	2.9e-08	-0.191	0.039	1.4e-06	-0.215	0.029	1.5e-13	3.6e-01	None	Homogeneous	PC ae C32:2			turquoise
PC.ae.C34.0	Component 5	-0.222	0.044	4.6e-07	-0.171	0.039	1.4e-05	-0.194	0.029	2.5e-11	3.8e-01	None	Homogeneous	PC ae C34:0			turquoise
PC.ae.C34.1	Component 5	-0.236	0.043	8.7e-08	-0.158	0.039	6.5e-05	-0.193	0.029	3.5e-11	1.8e-01	None	Homogeneous	PC ae C34:1			turquoise
PC.ae.C34.2	Component 5	-0.179	0.043	4.3e-05	-0.127	0.039	1.4e-03	-0.15	0.029	2.5e-07	3.7e-01	None	Homogeneous	PC ae C34:2		HMDB11151	pink
PC.ae.C34.3	Component 5	-0.141	0.044	1.2e-03	-0.121	0.039	2.2e-03	-0.13	0.029	8.2e-06	7.3e-01	None	Homogeneous	PC ae C34:3			pink
PC.ae.C36.0	Component 5	-0.265	0.043	2.0e-09	-0.187	0.039	2.1e-06	-0.222	0.029	2.1e-14	1.8e-01	None	Homogeneous	PC ae C36:0			turquoise
PC.ae.C36.1	Component 5	-0.266	0.043	1.2e-09	-0.188	0.039	1.7e-06	-0.223	0.029	9.7e-15	1.8e-01	None	Homogeneous	PC ae C36:1			turquoise
PC.ae.C36.2	Component 5	-0.228	0.043	2.2e-07	-0.183	0.039	3.7e-06	-0.203	0.029	2.8e-12	4.4e-01	None	Homogeneous	PC ae C36:2		HMDB11243	pink
PC.ae.C36.3	Component 5	-0.223	0.043	3.6e-07	-0.18	0.039	5.2e-06	-0.199	0.029	6.4e-12	4.6e-01	None	Homogeneous	PC ae C36:3			pink
PC.ae.C36.4	Component 5	-0.235	0.043	6.1e-08	-0.188	0.039	1.8e-06	-0.209	0.029	3.8e-13	4.2e-01	None	Homogeneous	PC ae C36:4			yellow
PC.ae.C36.5	Component 5	-0.155	0.044	4.1e-04	-0.154	0.039	9.5e-05	-0.154	0.029	1.2e-07	9.9e-01	None	Homogeneous	PC ae C36:5		HMDB11220	yellow
PC.ae.C38.0	Component 5	-0.174	0.044	7.3e-05	-0.189	0.039	1.6e-06	-0.182	0.029	3.5e-10	8.1e-01	None	Homogeneous	PC ae C38:0			black
PC.ae.C38.2	Component 5	-0.209	0.043	1.7e-06	-0.122	0.039	2.1e-03	-0.162	0.029	2.8e-08	1.4e-01	None	Homogeneous	PC ae C38:2			pink
PC.ae.C38.3	Component 5	-0.262	0.043	2.4e-09	-0.192	0.039	1.0e-06	-0.224	0.029	1.1e-14	2.3e-01	None	Homogeneous	PC ae C38:3			turquoise
PC.ae.C38.4	Component 5	-0.263	0.043	1.4e-09	-0.203	0.039	2.6e-07	-0.23	0.029	1.2e-15	2.9e-01	None	Homogeneous	PC ae C38:4			yellow
PC.ae.C38.5	Component 5	-0.23	0.043	1.2e-07	-0.206	0.039	1.8e-07	-0.217	0.029	5.8e-14	6.7e-01	None	Homogeneous	PC ae C38:5			yellow
PC.ae.C38.6	Component 5	-0.211	0.043	1.5e-06	-0.206	0.039	1.5e-07	-0.208	0.029	5.6e-13	9.4e-01	None	Homogeneous	PC ae C38:6			blue
PC.ae.C40.1	Component 5	-0.264	0.043	1.6e-09	-0.209	0.039	1.0e-07	-0.234	0.029	4.7e-16	3.5e-01	None	Homogeneous	PC ae C40:1			blue
PC.ae.C40.2	Component 5	-0.186	0.044	2.5e-05	-0.167	0.039	2.5e-05	-0.175	0.029	1.9e-09	7.4e-01	None	Homogeneous	PC ae C40:2			brown
PC.ae.C40.3	Component 5	-0.267	0.043	1.2e-09	-0.241	0.039	9.1e-10	-0.252	0.029	1.9e-18	6.5e-01	None	Homogeneous	PC ae C40:3			turquoise
PC.ae.C40.4	Component 5	-0.263	0.043	1.5e-09	-0.191	0.039	1.2e-06	-0.223	0.029	8.1e-15	2.1e-01	None	Homogeneous	PC ae C40:4			yellow
PC.ae.C40.5	Component 5	-0.285	0.043	6.3e-11	-0.248	0.039	2.5e-10	-0.265	0.029	2.3e-20	5.1e-01	None	Homogeneous	PC ae C40:5			yellow
PC.ae.C40.6	Component 5	-0.213	0.044	1.5e-06	-0.209	0.039	1.1e-07	-0.211	0.029	4.4e-13	9.6e-01	None	Homogeneous	PC ae C40:6			blue
PC.ae.C42.1	Component 5	-0.293	0.043	2.4e-11	-0.246	0.039	3.3e-10	-0.267	0.029	1.2e-20	4.2e-01	None	Homogeneous	PC ae C42:1			blue
PC.ae.C42.2	Component 5	-0.269	0.043	7.1e-10	-0.188	0.039	1.8e-06	-0.225	0.029	6.4e-15	1.6e-01	None	Homogeneous	PC ae C42:2			blue
PC.ae.C42.3	Component 5	-0.244	0.043	2.4e-08	-0.19	0.039	1.5e-06	-0.215	0.029	1.2e-13	3.5e-01	None	Homogeneous	PC ae C42:3			blue
PC.ae.C42.4	Component 5	-0.235	0.043	6.2e-08	-0.172	0.039	1.4e-05	-0.201	0.029	3.9e-12	2.7e-01	None	Homogeneous	PC ae C42:4			red
PC.ae.C42.5	Component 5	-0.25	0.043	9.6e-09	-0.206	0.039	1.6e-07	-0.226	0.029	4.3e-15	4.5e-01	None	Homogeneous	PC ae C42:5			red
PC.ae.C44.3	Component 5	-0.281	0.043	1.5e-10	-0.213	0.039	7.1e-08	-0.244	0.029	3.4e-17	2.4e-01	None	Homogeneous	PC ae C44:3			blue
PC.ae.C44.4	Component 5	-0.211	0.043	1.4e-06	-0.145	0.039	2.6e-04	-0.175	0.029	1.9e-09	2.6e-01	None	Homogeneous	PC ae C44:4			red
PC.ae.C44.5	Component 5	-0.168	0.043	1.2e-04	-0.118	0.04	2.9e-03	-0.141	0.029	1.5e-06	4.0e-01	None	Homogeneous	PC ae C44:5			red
PC.ae.C44.6	Component 5	-0.156	0.043	3.7e-04	-0.125	0.04	1.7e-03	-0.139	0.029	2.0e-06	6.0e-01	None	Homogeneous	PC ae C44:6			red
Phe	Component 5	-0.265	0.043	1.2e-09	-0.268	0.039	1.2e-11	-0.267	0.029	1.6e-20	9.7e-01	None	Homogeneous	Phenylalanine	C02265		grey
Pro	Component 5	-0.027	0.044	5.3e-01	-0.028	0.04	4.8e-01	-0.028	0.03	3.5e-01	9.9e-01	None	None	Proline	C00148	HMDB00162	grey
SDMA	Component 5	0.007	0.046	8.8e-01	-0.16	0.042	1.5e-04	-0.085	0.031	6.2e-03	7.6e-03	None	Sex-specific	Symmetric dimethylarginine			grey
SM..OH..C14.1	Component 5	-0.18	0.044	4.2e-05	-0.142	0.039	3.5e-04	-0.159	0.029	5.4e-08	5.1e-01	None	Homogeneous	SM (OH) C14:1			brown
SM..OH..C16.1	Component 5	-0.199	0.044	6.1e-06	-0.15	0.039	1.4e-04	-0.172	0.029	3.6e-09	4.1e-01	None	Homogeneous	SM (OH) C16:1	C00550		brown
SM..OH..C22.1	Component 5	-0.21	0.043	1.3e-06	-0.187	0.039	2.1e-06	-0.197	0.029	8.2e-12	6.9e-01	None	Homogeneous	SM (OH) C22:1	C00550		brown
SM..OH..C22.2	Component 5	-0.167	0.043	1.3e-04	-0.176	0.039	8.0e-06	-0.172	0.029	3.1e-09	8.8e-01	None	Homogeneous	SM (OH) C22:2			brown
SM..OH..C24.1	Component 5	-0.149	0.043	6.0e-04	-0.121	0.04	2.3e-03	-0.134	0.029	4.5e-06	6.3e-01	None	Homogeneous	SM (OH) C24:1	C00550		brown
SM.C16.0	Component 5	-0.194	0.044	1.1e-05	-0.163	0.04	4.5e-05	-0.177	0.029	1.7e-09	5.9e-01	None	Homogeneous	SM C16:0	C00550	HMDB10169	brown
SM.C16.1	Component 5	-0.181	0.044	4.0e-05	-0.208	0.039	1.6e-07	-0.196	0.029	1.9e-11	6.5e-01	None	Homogeneous	SM C16:1			brown
SM.C18.0	Component 5	-0.23	0.043	1.4e-07	-0.146	0.039	2.3e-04	-0.184	0.029	2.4e-10	1.5e-01	None	Homogeneous	SM C18:0	C00550	HMDB12099	brown
SM.C18.1	Component 5	-0.222	0.043	4.3e-07	-0.201	0.039	4.2e-07	-0.211	0.029	4.9e-13	7.2e-01	None	Homogeneous	SM C18:1		HMDB12100	brown
SM.C20.2	Component 5	-0.296	0.044	2.8e-11	-0.29	0.039	3.2e-13	-0.293	0.029	6.3e-24	9.2e-01	None	Homogeneous	SM C20:2	C00550		brown
SM.C24.0	Component 5	-0.175	0.043	6.1e-05	-0.146	0.039	2.2e-04	-0.159	0.029	4.5e-08	6.3e-01	None	Homogeneous	SM C24:0	C00550	HMDB11697	brown
SM.C24.1	Component 5	-0.17	0.044	1.2e-04	-0.155	0.039	9.2e-05	-0.162	0.029	3.3e-08	8.1e-01	None	Homogeneous	SM C24:1	C00550	HMDB12107	brown
SM.C26.0	Component 5	-0.25	0.043	1.1e-08	-0.247	0.038	3.0e-10	-0.248	0.029	5.4e-18	9.5e-01	None	Homogeneous	SM C26:0	C00550	HMDB11698	brown
SM.C26.1	Component 5	-0.175	0.044	7.6e-05	-0.165	0.039	3.2e-05	-0.169	0.029	7.3e-09	8.6e-01	None	Homogeneous	SM C26:1	C00550		brown
Sarcosine	Component 5	-0.043	0.044	3.3e-01	-0.037	0.04	3.5e-01	-0.04	0.03	1.8e-01	9.2e-01	None	None	Sarcosine	C00213	HMDB00271	grey
Ser	Component 5	-0.256	0.043	3.9e-09	-0.222	0.039	1.9e-08	-0.237	0.029	1.6e-16	5.6e-01	None	Homogeneous	Serine	C00716		grey
Serotonin	Component 5	0.055	0.044	2.1e-01	-0.006	0.04	8.8e-01	0.022	0.029	4.6e-01	3.0e-01	None	None	Serotonin	C00780	HMDB00259	grey
Spermidine	Component 5	-0.137	0.044	1.8e-03	-0.156	0.039	7.6e-05	-0.147	0.029	4.3e-07	7.4e-01	None	Homogeneous	Spermidine	C00315	HMDB01257	grey
Thr	Component 5	-0.134	0.043	2.2e-03	-0.112	0.04	4.9e-03	-0.122	0.029	3.1e-05	7.0e-01	None	Homogeneous	Threonine	C00820		grey
Trp	Component 5	-0.175	0.043	5.9e-05	-0.147	0.039	2.0e-04	-0.16	0.029	3.9e-08	6.4e-01	None	Homogeneous	Tryptophan	C00806		grey
Tyr	Component 5	-0.094	0.044	3.2e-02	-0.167	0.039	2.6e-05	-0.134	0.029	4.5e-06	2.2e-01	None	Homogeneous	Tyrosine	C00082	HMDB00158	grey
Val	Component 5	-0.226	0.043	2.1e-07	-0.198	0.039	4.8e-07	-0.211	0.029	2.9e-13	6.3e-01	None	Homogeneous	Valine	C06417		grey
lysoPC.a.C16.0	Component 5	-0.289	0.043	7.2e-11	-0.235	0.039	2.2e-09	-0.259	0.029	3.1e-19	3.6e-01	None	Homogeneous	lysoPhosphatidylcholine a C16:0	C04230		green
lysoPC.a.C16.1	Component 5	-0.248	0.044	2.3e-08	-0.235	0.039	2.5e-09	-0.241	0.029	1.1e-16	8.2e-01	None	Homogeneous	lysoPhosphatidylcholine a C16:1		HMDB10383	green
lysoPC.a.C17.0	Component 5	-0.285	0.043	1.1e-10	-0.242	0.039	6.5e-10	-0.261	0.029	1.2e-19	4.6e-01	None	Homogeneous	lysoPhosphatidylcholine a C17:0		HMDB12108	green
lysoPC.a.C18.0	Component 5	-0.316	0.043	5.6e-13	-0.265	0.038	1.4e-11	-0.288	0.029	7.6e-24	3.7e-01	None	Homogeneous	lysoPhosphatidylcholine a C18:0			green
lysoPC.a.C18.1	Component 5	-0.261	0.044	4.1e-09	-0.257	0.039	5.7e-11	-0.259	0.029	3.3e-19	9.5e-01	None	Homogeneous	lysoPhosphatidylcholine a C18:1		HMDB02815	green
lysoPC.a.C18.2	Component 5	-0.189	0.043	1.5e-05	-0.168	0.039	2.1e-05	-0.177	0.029	9.9e-10	7.1e-01	None	Homogeneous	lysoPhosphatidylcholine a C18:2		HMDB10386	green
lysoPC.a.C20.3	Component 5	-0.226	0.043	2.5e-07	-0.161	0.039	4.6e-05	-0.19	0.029	5.8e-11	2.6e-01	None	Homogeneous	lysoPhosphatidylcholine a C20:3	C04230	HMDB10393	green
lysoPC.a.C20.4	Component 5	-0.207	0.043	2.2e-06	-0.189	0.039	2.0e-06	-0.197	0.029	1.3e-11	7.5e-01	None	Homogeneous	lysoPhosphatidylcholine a C20:4	C04230		green
lysoPC.a.C24.0	Component 5	-0.288	0.043	7.3e-11	-0.252	0.039	1.4e-10	-0.268	0.029	1.4e-20	5.4e-01	None	Homogeneous	lysoPhosphatidylcholine a C24:0	C04230		blue
lysoPC.a.C28.0	Component 5	-0.277	0.043	3.5e-10	-0.249	0.038	1.7e-10	-0.262	0.029	8.6e-20	6.3e-01	None	Homogeneous	lysoPhosphatidylcholine a C28:0			turquoise
lysoPC.a.C28.1	Component 5	-0.227	0.044	2.8e-07	-0.199	0.039	4.2e-07	-0.211	0.029	3.2e-13	6.3e-01	None	Homogeneous	lysoPhosphatidylcholine a C28:1			turquoise
t4.OH.Pro	Component 5	-0.029	0.044	5.1e-01	-0.1	0.04	1.2e-02	-0.068	0.029	2.0e-02	2.3e-01	None	None	trans isomer of 4-hydroxyproline			grey
