# Supplementary material for: Sex Differences in the Metabolome of Alzheimer's Disease Progression
Source: Front Radiol. 2022 Mar 14;2:782864. doi: 10.3389/fradi.2022.782864 (PMC9014653; doi:10.3389/fradi.2022.782864)
Supplement: Supplementary file 3 [file Data_Sheet_3.CSV]

Variable	Outcome	Beta_female	SE_female	pvalue_female	Beta_male	SE_male	pvalue_male	Beta_total	SE_total	pvalue_total	pvalue_diff	difference_type	difference_arnold
MEblack	Component 1	-0.053	0.038	1.6e-01	0.023	0.036	5.3e-01	-0.013	0.026	6.2e-01	1.5e-01	None	None
MEblue	Component 1	-0.0	0.038	1.0e+00	-0.067	0.036	6.4e-02	-0.035	0.026	1.8e-01	2.0e-01	None	None
MEbrown	Component 1	-0.058	0.038	1.3e-01	-0.03	0.036	4.1e-01	-0.043	0.026	1.0e-01	6.0e-01	None	None
MEgreen	Component 1	-0.055	0.038	1.5e-01	0.01	0.036	7.8e-01	-0.021	0.026	4.3e-01	2.1e-01	None	None
MEred	Component 1	-0.047	0.038	2.2e-01	-0.046	0.036	2.0e-01	-0.046	0.026	7.5e-02	1.0e+00	None	None
MEturquoise	Component 1	-0.049	0.038	2.0e-01	0.005	0.036	9.0e-01	-0.021	0.026	4.3e-01	3.1e-01	None	None
MEyellow	Component 1	0.036	0.038	3.4e-01	-0.057	0.036	1.1e-01	-0.013	0.026	6.2e-01	7.5e-02	None	None
MEblack	Component 2	0.062	0.042	1.4e-01	0.012	0.039	7.6e-01	0.035	0.028	2.2e-01	3.7e-01	None	None
MEblue	Component 2	0.03	0.042	4.8e-01	0.069	0.038	7.3e-02	0.051	0.028	7.1e-02	4.9e-01	None	None
MEbrown	Component 2	-0.013	0.042	7.6e-01	0.104	0.038	7.1e-03	0.051	0.028	7.3e-02	4.1e-02	None	Heterogeneous
MEgreen	Component 2	0.027	0.042	5.2e-01	-0.011	0.038	7.7e-01	0.006	0.028	8.3e-01	5.0e-01	None	None
MEred	Component 2	0.041	0.041	3.3e-01	0.062	0.038	1.1e-01	0.052	0.028	6.3e-02	7.1e-01	None	None
MEturquoise	Component 2	-0.046	0.042	2.7e-01	0.085	0.038	2.7e-02	0.025	0.028	3.8e-01	2.1e-02	None	Heterogeneous
MEyellow	Component 2	0.063	0.042	1.3e-01	-0.028	0.038	4.6e-01	0.014	0.028	6.3e-01	1.1e-01	None	None
MEblack	Component 3	0.023	0.042	5.9e-01	-0.032	0.039	4.1e-01	-0.006	0.029	8.2e-01	3.4e-01	None	None
MEblue	Component 3	-0.002	0.041	9.6e-01	0.025	0.039	5.3e-01	0.012	0.028	6.7e-01	6.4e-01	None	None
MEbrown	Component 3	0.004	0.042	9.3e-01	0.013	0.039	7.4e-01	0.009	0.029	7.6e-01	8.7e-01	None	None
MEgreen	Component 3	-0.011	0.041	7.9e-01	-0.025	0.039	5.3e-01	-0.018	0.028	5.2e-01	8.1e-01	None	None
MEred	Component 3	-0.009	0.041	8.3e-01	0.014	0.039	7.1e-01	0.003	0.028	9.0e-01	6.9e-01	None	None
MEturquoise	Component 3	0.007	0.042	8.7e-01	-0.004	0.039	9.2e-01	0.001	0.029	9.6e-01	8.5e-01	None	None
MEyellow	Component 3	0.017	0.041	6.8e-01	0.038	0.039	3.2e-01	0.028	0.028	3.2e-01	7.0e-01	None	None
MEblack	Component 4	-0.018	0.043	6.8e-01	-0.007	0.04	8.6e-01	-0.012	0.029	6.8e-01	8.6e-01	None	None
MEblue	Component 4	0.015	0.043	7.2e-01	-0.0	0.04	1.0e+00	0.007	0.029	8.1e-01	7.9e-01	None	None
MEbrown	Component 4	0.05	0.043	2.4e-01	0.03	0.04	4.5e-01	0.039	0.029	1.8e-01	7.3e-01	None	None
MEgreen	Component 4	0.043	0.043	3.1e-01	0.011	0.039	7.9e-01	0.026	0.029	3.7e-01	5.7e-01	None	None
MEred	Component 4	0.025	0.042	5.5e-01	0.008	0.039	8.5e-01	0.016	0.029	5.8e-01	7.6e-01	None	None
MEturquoise	Component 4	0.07	0.043	1.0e-01	0.033	0.04	4.0e-01	0.05	0.029	8.4e-02	5.3e-01	None	None
MEyellow	Component 4	-0.066	0.042	1.2e-01	-0.021	0.039	5.9e-01	-0.042	0.029	1.4e-01	4.4e-01	None	None
MEblack	Component 5	0.06	0.043	1.6e-01	0.15	0.039	1.6e-04	0.109	0.029	1.8e-04	1.3e-01	None	Homogeneous
MEblue	Component 5	-0.1	0.043	2.0e-02	0.006	0.04	8.8e-01	-0.043	0.029	1.4e-01	7.0e-02	None	None
MEbrown	Component 5	-0.078	0.043	6.9e-02	0.016	0.04	6.9e-01	-0.028	0.029	3.5e-01	1.1e-01	None	None
MEgreen	Component 5	0.061	0.043	1.5e-01	0.114	0.039	4.0e-03	0.09	0.029	2.0e-03	3.7e-01	None	None
MEred	Component 5	-0.054	0.043	2.1e-01	0.073	0.039	6.2e-02	0.015	0.029	6.1e-01	2.8e-02	None	None
MEturquoise	Component 5	-0.039	0.043	3.7e-01	0.0	0.04	1.0e+00	-0.018	0.029	5.4e-01	5.1e-01	None	None
MEyellow	Component 5	-0.052	0.043	2.3e-01	-0.012	0.039	7.6e-01	-0.03	0.029	3.0e-01	4.9e-01	None	None
