# Supplementary material for: Sex Differences in the Metabolome of Alzheimer's Disease Progression
Source: Front Radiol. 2022 Mar 14;2:782864. doi: 10.3389/fradi.2022.782864 (PMC9014653; doi:10.3389/fradi.2022.782864)
Supplement: Supplementary file 4 [file Data_Sheet_4.CSV]

Variable	Outcome	Beta_female	SE_female	pvalue_female	Beta_male	SE_male	pvalue_male	Beta_total	SE_total	pvalue_total	pvalue_diff	difference_type	difference_arnold	Description	Class	Modules
ACETATE	Component 1	0.148	0.038	1.1e-04	0.156	0.036	1.4e-05	0.153	0.026	4.7e-09	8.8e-01	None	Homogeneous	Acetate	Ketone bodies	grey
ACETOACETATE	Component 1	0.053	0.038	1.7e-01	0.059	0.036	1.0e-01	0.056	0.026	3.2e-02	9.1e-01	None	None	Acetoacetate	Ketone bodies	grey
ACETONE	Component 1	0.045	0.038	2.3e-01	0.012	0.036	7.3e-01	0.028	0.026	2.8e-01	5.3e-01	None	None	Acetone	Ketone bodies	grey
ALA	Component 1	-0.051	0.038	1.8e-01	0.017	0.036	6.3e-01	-0.015	0.026	5.7e-01	1.9e-01	None	None	Alanine	Amino acids	grey
ALBUMIN	Component 1	-0.068	0.038	7.4e-02	-0.046	0.036	2.0e-01	-0.057	0.026	3.0e-02	6.7e-01	None	None	Albumin	Fluid balance	grey
APOA1	Component 1	-0.07	0.038	6.9e-02	0.01	0.036	7.8e-01	-0.027	0.026	3.0e-01	1.3e-01	None	None	Apolipoprotein A1	Apolipoproteins	green
APOB	Component 1	-0.011	0.038	7.8e-01	-0.057	0.036	1.2e-01	-0.035	0.026	1.8e-01	3.8e-01	None	None	Apolipoprotein B	Apolipoproteins	blue
APOB_BY_APOA1	Component 1	0.029	0.038	4.6e-01	-0.054	0.036	1.4e-01	-0.015	0.026	5.7e-01	1.2e-01	None	None	Ratio of apolipoprotein B to apolipoprotein A1	Apolipoproteins	brown
BOHBUTYRATE	Component 1	0.012	0.038	7.6e-01	-0.01	0.036	7.8e-01	0.0	0.026	1.0e+00	6.8e-01	None	None	3-Hydroxybutyrate	Ketone bodies	grey
CHOLINES	Component 1	-0.076	0.038	4.6e-02	-0.02	0.036	5.8e-01	-0.046	0.026	7.5e-02	2.8e-01	None	None	Total cholines	Other lipids	red
CITRATE	Component 1	0.092	0.038	1.4e-02	0.111	0.036	2.0e-03	0.102	0.026	8.2e-05	7.2e-01	None	Homogeneous	Citrate	Glycolysis related metabolites	grey
CLINICAL_LDL_C	Component 1	-0.0	0.038	1.0e+00	-0.077	0.036	3.3e-02	-0.041	0.026	1.2e-01	1.4e-01	None	None	Clinical LDL cholesterol	Cholesterol	blue
CREATININE	Component 1	-0.086	0.038	2.5e-02	-0.016	0.036	6.6e-01	-0.049	0.026	6.3e-02	1.8e-01	None	None	Creatinine	Fluid balance	grey
DHA	Component 1	0.02	0.039	6.0e-01	0.036	0.036	3.1e-01	0.029	0.026	2.7e-01	7.5e-01	None	None	Docosahexaenoic acid	Fatty acids	grey
DHA_PCT	Component 1	0.087	0.039	2.4e-02	0.055	0.036	1.2e-01	0.07	0.026	7.7e-03	5.4e-01	None	None	Ratio of docosahexaenoic acid to total fatty acids	Fatty acids	grey
GLN	Component 1	-0.043	0.038	2.6e-01	0.022	0.036	5.4e-01	-0.009	0.026	7.4e-01	2.1e-01	None	None	Glutamine	Amino acids	grey
GLUCOSE	Component 1	-0.083	0.038	2.9e-02	-0.05	0.036	1.7e-01	-0.065	0.026	1.2e-02	5.2e-01	None	None	Glucose	Glycolysis related metabolites	grey
GLY	Component 1	-0.042	0.038	2.7e-01	-0.052	0.036	1.5e-01	-0.047	0.026	7.0e-02	8.6e-01	None	None	Glycine	Amino acids	grey
GLYCA	Component 1	-0.161	0.038	2.9e-05	-0.086	0.036	1.8e-02	-0.121	0.026	3.7e-06	1.6e-01	None	Homogeneous	Glycoprotein acetyls	Inflammation	brown
GLYCEROL	Component 1	-0.106	0.038	5.4e-03	0.007	0.036	8.4e-01	-0.047	0.026	7.5e-02	3.1e-02	None	Heterogeneous	Glycerol	Glycolysis related metabolites	grey
HDL_C	Component 1	-0.049	0.038	2.0e-01	0.011	0.036	7.6e-01	-0.017	0.026	5.1e-01	2.5e-01	None	None	HDL cholesterol	Cholesterol	green
HDL_CE	Component 1	-0.049	0.038	2.0e-01	0.01	0.036	7.9e-01	-0.018	0.026	5.0e-01	2.7e-01	None	None	Cholesteryl esters in HDL	Cholesteryl esters	green
HDL_FC	Component 1	-0.057	0.038	1.4e-01	0.016	0.036	6.5e-01	-0.018	0.026	4.9e-01	1.6e-01	None	None	Free cholesterol in HDL	Free cholesterol	green
HDL_L	Component 1	-0.065	0.038	9.0e-02	0.022	0.036	5.5e-01	-0.019	0.026	4.7e-01	1.0e-01	None	None	Total lipids in HDL	Total lipids	green
HDL_P	Component 1	-0.057	0.038	1.4e-01	-0.009	0.036	8.0e-01	-0.032	0.026	2.3e-01	3.6e-01	None	None	Concentration of HDL particles	Lipoprotein particle concentrations	green
HDL_PL	Component 1	-0.065	0.038	8.9e-02	0.034	0.036	3.4e-01	-0.013	0.026	6.3e-01	5.9e-02	None	None	Phospholipids in HDL	Phospholipids	green
HDL_SIZE	Component 1	-0.055	0.038	1.6e-01	0.028	0.036	4.5e-01	-0.011	0.026	6.7e-01	1.2e-01	None	None	Average diameter for HDL particles	Lipoprotein particle sizes	black
HDL_TG	Component 1	-0.105	0.038	5.9e-03	0.001	0.036	9.8e-01	-0.049	0.026	6.1e-02	4.2e-02	None	Heterogeneous	Triglycerides in HDL	Triglycerides	turquoise
HIS	Component 1	-0.128	0.038	7.4e-04	-0.094	0.036	8.5e-03	-0.11	0.026	2.1e-05	5.2e-01	None	Homogeneous	Histidine	Amino acids	grey
IDL_C	Component 1	-0.024	0.038	5.3e-01	-0.057	0.036	1.1e-01	-0.041	0.026	1.1e-01	5.2e-01	None	None	Cholesterol in IDL	Lipoprotein subclasses	red
IDL_CE	Component 1	-0.022	0.038	5.6e-01	-0.056	0.036	1.2e-01	-0.04	0.026	1.3e-01	5.2e-01	None	None	Cholesteryl esters in IDL	Lipoprotein subclasses	red
IDL_CE_PCT	Component 1	0.046	0.038	2.3e-01	-0.053	0.036	1.4e-01	-0.007	0.026	8.0e-01	6.1e-02	None	None	Cholesteryl esters to total lipids ratio in IDL	Relative lipoprotein lipid concentrations	yellow
IDL_C_PCT	Component 1	0.04	0.038	3.0e-01	-0.078	0.036	3.0e-02	-0.023	0.026	3.8e-01	2.5e-02	None	Heterogeneous	Cholesterol to total lipids ratio in IDL	Relative lipoprotein lipid concentrations	yellow
IDL_FC	Component 1	-0.029	0.038	4.4e-01	-0.062	0.036	8.3e-02	-0.047	0.026	7.3e-02	5.3e-01	None	None	Free cholesterol in IDL	Lipoprotein subclasses	red
IDL_FC_PCT	Component 1	0.005	0.038	9.0e-01	-0.079	0.036	2.7e-02	-0.04	0.026	1.3e-01	1.1e-01	None	None	Free cholesterol to total lipids ratio in IDL	Relative lipoprotein lipid concentrations	yellow
IDL_L	Component 1	-0.029	0.038	4.4e-01	-0.049	0.036	1.8e-01	-0.039	0.026	1.3e-01	7.1e-01	None	None	Total lipids in IDL	Lipoprotein subclasses	red
IDL_P	Component 1	-0.041	0.038	2.9e-01	-0.067	0.036	6.1e-02	-0.055	0.026	3.6e-02	6.1e-01	None	None	Concentration of IDL particles	Lipoprotein subclasses	red
IDL_PL	Component 1	-0.028	0.038	4.6e-01	-0.045	0.036	2.2e-01	-0.037	0.026	1.6e-01	7.5e-01	None	None	Phospholipids in IDL	Lipoprotein subclasses	red
IDL_PL_PCT	Component 1	0.021	0.038	5.8e-01	0.023	0.036	5.3e-01	0.022	0.026	4.0e-01	9.8e-01	None	None	Phospholipids to total lipids ratio in IDL	Relative lipoprotein lipid concentrations	grey
IDL_TG	Component 1	-0.081	0.038	3.5e-02	0.031	0.036	3.9e-01	-0.021	0.026	4.2e-01	3.3e-02	None	Heterogeneous	Triglycerides in IDL	Lipoprotein subclasses	brown
IDL_TG_PCT	Component 1	-0.056	0.038	1.4e-01	0.069	0.036	5.3e-02	0.011	0.026	6.8e-01	1.6e-02	None	None	Triglycerides to total lipids ratio in IDL	Relative lipoprotein lipid concentrations	yellow
ILE	Component 1	0.012	0.038	7.6e-01	0.048	0.036	1.8e-01	0.031	0.026	2.4e-01	4.8e-01	None	None	Isoleucine	Amino acids	grey
LA	Component 1	-0.072	0.038	6.0e-02	-0.074	0.036	4.0e-02	-0.073	0.026	5.3e-03	9.7e-01	None	None	Linoleic acid	Fatty acids	blue
LACTATE	Component 1	-0.014	0.038	7.1e-01	0.019	0.036	6.0e-01	0.003	0.026	9.0e-01	5.3e-01	None	None	Lactate	Glycolysis related metabolites	grey
LA_PCT	Component 1	0.001	0.038	9.8e-01	-0.094	0.036	8.6e-03	-0.05	0.026	5.6e-02	6.9e-02	None	None	Ratio of linoleic acid to total fatty acids	Fatty acids	grey
LDL_C	Component 1	0.005	0.038	8.9e-01	-0.071	0.036	4.9e-02	-0.035	0.026	1.8e-01	1.5e-01	None	None	LDL cholesterol	Cholesterol	blue
LDL_CE	Component 1	0.005	0.038	9.0e-01	-0.063	0.036	8.2e-02	-0.031	0.026	2.4e-01	2.0e-01	None	None	Cholesteryl esters in LDL	Cholesteryl esters	blue
LDL_FC	Component 1	0.006	0.038	8.7e-01	-0.08	0.036	2.6e-02	-0.04	0.026	1.3e-01	9.9e-02	None	None	Free cholesterol in LDL	Free cholesterol	blue
LDL_L	Component 1	-0.0	0.038	1.0e+00	-0.067	0.036	6.2e-02	-0.036	0.026	1.7e-01	2.0e-01	None	None	Total lipids in LDL	Total lipids	blue
LDL_P	Component 1	-0.004	0.038	9.2e-01	-0.061	0.036	9.4e-02	-0.034	0.026	2.0e-01	2.8e-01	None	None	Concentration of LDL particles	Lipoprotein particle concentrations	blue
LDL_PL	Component 1	0.004	0.038	9.2e-01	-0.071	0.036	5.1e-02	-0.035	0.026	1.8e-01	1.6e-01	None	None	Phospholipids in LDL	Phospholipids	blue
LDL_SIZE	Component 1	-0.034	0.038	3.7e-01	-0.075	0.036	3.6e-02	-0.056	0.026	3.2e-02	4.3e-01	None	None	Average diameter for LDL particles	Lipoprotein particle sizes	grey
LDL_TG	Component 1	-0.077	0.038	4.5e-02	0.008	0.036	8.2e-01	-0.032	0.026	2.2e-01	1.1e-01	None	None	Triglycerides in LDL	Triglycerides	brown
LEU	Component 1	0.053	0.038	1.7e-01	0.041	0.036	2.6e-01	0.046	0.026	7.8e-02	8.2e-01	None	None	Leucine	Amino acids	grey
L_HDL_C	Component 1	-0.049	0.038	2.0e-01	0.016	0.036	6.5e-01	-0.015	0.026	5.8e-01	2.1e-01	None	None	Cholesterol in large HDL	Lipoprotein subclasses	black
L_HDL_CE	Component 1	-0.049	0.038	2.0e-01	0.014	0.036	6.9e-01	-0.016	0.026	5.5e-01	2.3e-01	None	None	Cholesteryl esters in large HDL	Lipoprotein subclasses	black
L_HDL_CE_PCT	Component 1	0.001	0.038	9.9e-01	-0.056	0.036	1.2e-01	-0.03	0.026	2.6e-01	2.8e-01	None	None	Cholesteryl esters to total lipids ratio in large HDL	Relative lipoprotein lipid concentrations	grey
L_HDL_C_PCT	Component 1	-0.006	0.038	8.8e-01	-0.034	0.036	3.4e-01	-0.021	0.026	4.2e-01	5.9e-01	None	None	Cholesterol to total lipids ratio in large HDL	Relative lipoprotein lipid concentrations	grey
L_HDL_FC	Component 1	-0.05	0.038	2.0e-01	0.025	0.036	4.9e-01	-0.01	0.026	6.9e-01	1.6e-01	None	None	Free cholesterol in large HDL	Lipoprotein subclasses	black
L_HDL_FC_PCT	Component 1	-0.02	0.038	6.0e-01	0.027	0.036	4.6e-01	0.005	0.026	8.6e-01	3.7e-01	None	None	Free cholesterol to total lipids ratio in large HDL	Relative lipoprotein lipid concentrations	grey
L_HDL_L	Component 1	-0.054	0.038	1.6e-01	0.024	0.036	5.1e-01	-0.013	0.026	6.3e-01	1.4e-01	None	None	Total lipids in large HDL	Lipoprotein subclasses	black
L_HDL_P	Component 1	-0.062	0.038	1.0e-01	0.016	0.036	6.5e-01	-0.021	0.026	4.3e-01	1.4e-01	None	None	Concentration of large HDL particles	Lipoprotein subclasses	black
L_HDL_PL	Component 1	-0.051	0.038	1.9e-01	0.034	0.036	3.6e-01	-0.006	0.026	8.1e-01	1.1e-01	None	None	Phospholipids in large HDL	Lipoprotein subclasses	black
L_HDL_PL_PCT	Component 1	0.06	0.038	1.1e-01	0.033	0.036	3.6e-01	0.046	0.026	7.7e-02	6.0e-01	None	None	Phospholipids to total lipids ratio in large HDL	Relative lipoprotein lipid concentrations	grey
L_HDL_TG	Component 1	-0.127	0.038	8.7e-04	-0.003	0.036	9.4e-01	-0.061	0.026	1.9e-02	1.7e-02	None	Heterogeneous	Triglycerides in large HDL	Lipoprotein subclasses	brown
L_HDL_TG_PCT	Component 1	-0.058	0.039	1.4e-01	-0.024	0.036	5.0e-01	-0.04	0.026	1.3e-01	5.3e-01	None	None	Triglycerides to total lipids ratio in large HDL	Relative lipoprotein lipid concentrations	turquoise
L_LDL_C	Component 1	-0.001	0.038	9.8e-01	-0.073	0.036	4.4e-02	-0.039	0.026	1.4e-01	1.7e-01	None	None	Cholesterol in large LDL	Lipoprotein subclasses	blue
L_LDL_CE	Component 1	0.0	0.038	9.9e-01	-0.07	0.036	5.2e-02	-0.037	0.026	1.6e-01	1.8e-01	None	None	Cholesteryl esters in large LDL	Lipoprotein subclasses	blue
L_LDL_CE_PCT	Component 1	0.076	0.038	4.7e-02	-0.045	0.036	2.2e-01	0.012	0.026	6.4e-01	2.1e-02	None	Heterogeneous	Cholesteryl esters to total lipids ratio in large LDL	Relative lipoprotein lipid concentrations	blue
L_LDL_C_PCT	Component 1	0.071	0.038	6.5e-02	-0.087	0.036	1.5e-02	-0.014	0.026	6.0e-01	2.6e-03	None	Heterogeneous	Cholesterol to total lipids ratio in large LDL	Relative lipoprotein lipid concentrations	yellow
L_LDL_FC	Component 1	-0.007	0.038	8.5e-01	-0.083	0.036	2.2e-02	-0.047	0.026	7.2e-02	1.5e-01	None	None	Free cholesterol in large LDL	Lipoprotein subclasses	blue
L_LDL_FC_PCT	Component 1	0.012	0.038	7.5e-01	-0.071	0.036	5.0e-02	-0.032	0.026	2.3e-01	1.1e-01	None	None	Free cholesterol to total lipids ratio in large LDL	Relative lipoprotein lipid concentrations	yellow
L_LDL_L	Component 1	-0.007	0.038	8.5e-01	-0.069	0.036	5.6e-02	-0.04	0.026	1.3e-01	2.4e-01	None	None	Total lipids in large LDL	Lipoprotein subclasses	blue
L_LDL_P	Component 1	-0.011	0.038	7.6e-01	-0.073	0.036	4.5e-02	-0.044	0.026	9.6e-02	2.4e-01	None	None	Concentration of large LDL particles	Lipoprotein subclasses	blue
L_LDL_PL	Component 1	-0.009	0.038	8.2e-01	-0.073	0.036	4.4e-02	-0.043	0.026	1.0e-01	2.2e-01	None	None	Phospholipids in large LDL	Lipoprotein subclasses	blue
L_LDL_PL_PCT	Component 1	-0.002	0.038	9.6e-01	0.02	0.036	5.7e-01	0.01	0.026	7.1e-01	6.7e-01	None	None	Phospholipids to total lipids ratio in large LDL	Relative lipoprotein lipid concentrations	grey
L_LDL_TG	Component 1	-0.078	0.038	4.1e-02	0.013	0.036	7.2e-01	-0.03	0.026	2.5e-01	8.3e-02	None	None	Triglycerides in large LDL	Lipoprotein subclasses	brown
L_LDL_TG_PCT	Component 1	-0.074	0.038	5.4e-02	0.081	0.036	2.4e-02	0.009	0.026	7.4e-01	3.2e-03	None	Heterogeneous	Triglycerides to total lipids ratio in large LDL	Relative lipoprotein lipid concentrations	yellow
L_VLDL_C	Component 1	-0.028	0.038	4.6e-01	-0.039	0.036	2.8e-01	-0.034	0.026	2.0e-01	8.4e-01	None	None	Cholesterol in large VLDL	Lipoprotein subclasses	brown
L_VLDL_CE	Component 1	-0.032	0.039	4.1e-01	-0.05	0.036	1.7e-01	-0.042	0.026	1.2e-01	7.2e-01	None	None	Cholesteryl esters in large VLDL	Lipoprotein subclasses	brown
L_VLDL_CE_PCT	Component 1	-0.055	0.038	1.5e-01	-0.037	0.036	3.1e-01	-0.045	0.026	8.3e-02	7.3e-01	None	None	Cholesteryl esters to total lipids ratio in large VLDL	Relative lipoprotein lipid concentrations	grey
L_VLDL_C_PCT	Component 1	-0.075	0.038	5.0e-02	-0.056	0.036	1.2e-01	-0.065	0.026	1.3e-02	7.3e-01	None	None	Cholesterol to total lipids ratio in large VLDL	Relative lipoprotein lipid concentrations	grey
L_VLDL_FC	Component 1	-0.024	0.038	5.4e-01	-0.032	0.036	3.8e-01	-0.028	0.026	2.9e-01	8.7e-01	None	None	Free cholesterol in large VLDL	Lipoprotein subclasses	turquoise
L_VLDL_FC_PCT	Component 1	-0.086	0.038	2.5e-02	-0.076	0.036	3.4e-02	-0.081	0.026	2.0e-03	8.5e-01	None	None	Free cholesterol to total lipids ratio in large VLDL	Relative lipoprotein lipid concentrations	grey
L_VLDL_L	Component 1	-0.011	0.038	7.7e-01	-0.024	0.036	5.0e-01	-0.018	0.026	4.9e-01	8.0e-01	None	None	Total lipids in large VLDL	Lipoprotein subclasses	turquoise
L_VLDL_P	Component 1	-0.021	0.038	5.9e-01	-0.023	0.036	5.3e-01	-0.022	0.026	4.1e-01	9.6e-01	None	None	Concentration of large VLDL particles	Lipoprotein subclasses	turquoise
L_VLDL_PL	Component 1	-0.02	0.038	6.0e-01	-0.022	0.036	5.5e-01	-0.021	0.026	4.3e-01	9.7e-01	None	None	Phospholipids in large VLDL	Lipoprotein subclasses	turquoise
L_VLDL_PL_PCT	Component 1	-0.072	0.038	6.0e-02	-0.043	0.036	2.4e-01	-0.056	0.026	3.1e-02	5.8e-01	None	None	Phospholipids to total lipids ratio in large VLDL	Relative lipoprotein lipid concentrations	grey
L_VLDL_TG	Component 1	0.001	0.038	9.8e-01	-0.016	0.036	6.6e-01	-0.008	0.026	7.6e-01	7.5e-01	None	None	Triglycerides in large VLDL	Lipoprotein subclasses	turquoise
L_VLDL_TG_PCT	Component 1	0.083	0.038	3.0e-02	0.046	0.036	2.0e-01	0.063	0.026	1.6e-02	4.7e-01	None	None	Triglycerides to total lipids ratio in large VLDL	Relative lipoprotein lipid concentrations	grey
MUFA	Component 1	-0.065	0.038	9.1e-02	-0.002	0.036	9.5e-01	-0.032	0.026	2.3e-01	2.4e-01	None	None	Monounsaturated fatty acids	Fatty acids	brown
MUFA_PCT	Component 1	-0.013	0.038	7.3e-01	0.037	0.036	3.1e-01	0.013	0.026	6.1e-01	3.4e-01	None	None	Ratio of monounsaturated fatty acids to total fatty acids	Fatty acids	turquoise
M_HDL_C	Component 1	-0.049	0.038	2.0e-01	0.021	0.036	5.6e-01	-0.012	0.026	6.5e-01	1.8e-01	None	None	Cholesterol in medium HDL	Lipoprotein subclasses	green
M_HDL_CE	Component 1	-0.047	0.038	2.2e-01	0.021	0.036	5.6e-01	-0.011	0.026	6.7e-01	1.9e-01	None	None	Cholesteryl esters in medium HDL	Lipoprotein subclasses	green
M_HDL_CE_PCT	Component 1	0.046	0.038	2.3e-01	-0.029	0.036	4.1e-01	0.006	0.026	8.2e-01	1.5e-01	None	None	Cholesteryl esters to total lipids ratio in medium HDL	Relative lipoprotein lipid concentrations	turquoise
M_HDL_C_PCT	Component 1	0.036	0.039	3.5e-01	-0.028	0.036	4.4e-01	0.002	0.026	9.4e-01	2.3e-01	None	None	Cholesterol to total lipids ratio in medium HDL	Relative lipoprotein lipid concentrations	turquoise
M_HDL_FC	Component 1	-0.056	0.038	1.4e-01	0.021	0.036	5.6e-01	-0.015	0.026	5.6e-01	1.4e-01	None	None	Free cholesterol in medium HDL	Lipoprotein subclasses	green
M_HDL_FC_PCT	Component 1	-0.019	0.038	6.2e-01	-0.009	0.036	8.0e-01	-0.014	0.026	6.0e-01	8.5e-01	None	None	Free cholesterol to total lipids ratio in medium HDL	Relative lipoprotein lipid concentrations	green
M_HDL_L	Component 1	-0.061	0.038	1.1e-01	0.028	0.036	4.4e-01	-0.014	0.026	5.9e-01	9.0e-02	None	None	Total lipids in medium HDL	Lipoprotein subclasses	green
M_HDL_P	Component 1	-0.066	0.038	8.3e-02	0.02	0.036	5.8e-01	-0.021	0.026	4.3e-01	1.0e-01	None	None	Concentration of medium HDL particles	Lipoprotein subclasses	green
M_HDL_PL	Component 1	-0.062	0.038	1.0e-01	0.037	0.036	3.1e-01	-0.01	0.026	7.0e-01	5.9e-02	None	None	Phospholipids in medium HDL	Lipoprotein subclasses	green
M_HDL_PL_PCT	Component 1	0.02	0.038	6.0e-01	0.073	0.036	4.2e-02	0.048	0.026	6.6e-02	3.1e-01	None	None	Phospholipids to total lipids ratio in medium HDL	Relative lipoprotein lipid concentrations	turquoise
M_HDL_TG	Component 1	-0.099	0.038	9.3e-03	0.011	0.036	7.6e-01	-0.041	0.026	1.2e-01	3.5e-02	None	Heterogeneous	Triglycerides in medium HDL	Lipoprotein subclasses	turquoise
M_HDL_TG_PCT	Component 1	-0.068	0.039	8.0e-02	-0.021	0.036	5.6e-01	-0.043	0.026	1.1e-01	3.7e-01	None	None	Triglycerides to total lipids ratio in medium HDL	Relative lipoprotein lipid concentrations	turquoise
M_LDL_C	Component 1	0.018	0.038	6.4e-01	-0.06	0.036	1.0e-01	-0.023	0.026	3.8e-01	1.4e-01	None	None	Cholesterol in medium LDL	Lipoprotein subclasses	blue
M_LDL_CE	Component 1	0.018	0.038	6.4e-01	-0.051	0.036	1.6e-01	-0.018	0.026	4.9e-01	1.9e-01	None	None	Cholesteryl esters in medium LDL	Lipoprotein subclasses	blue
M_LDL_CE_PCT	Component 1	0.04	0.038	3.0e-01	0.041	0.036	2.6e-01	0.04	0.026	1.2e-01	9.9e-01	None	None	Cholesteryl esters to total lipids ratio in medium LDL	Relative lipoprotein lipid concentrations	brown
M_LDL_C_PCT	Component 1	0.089	0.038	2.0e-02	-0.028	0.036	4.4e-01	0.027	0.026	2.9e-01	2.6e-02	None	Heterogeneous	Cholesterol to total lipids ratio in medium LDL	Relative lipoprotein lipid concentrations	blue
M_LDL_FC	Component 1	0.017	0.038	6.6e-01	-0.084	0.036	2.0e-02	-0.036	0.026	1.6e-01	5.6e-02	None	None	Free cholesterol in medium LDL	Lipoprotein subclasses	blue
M_LDL_FC_PCT	Component 1	0.023	0.038	5.4e-01	-0.065	0.036	7.2e-02	-0.024	0.026	3.7e-01	9.4e-02	None	None	Free cholesterol to total lipids ratio in medium LDL	Relative lipoprotein lipid concentrations	turquoise
M_LDL_L	Component 1	0.011	0.038	7.8e-01	-0.064	0.036	8.0e-02	-0.029	0.026	2.8e-01	1.6e-01	None	None	Total lipids in medium LDL	Lipoprotein subclasses	blue
M_LDL_P	Component 1	0.014	0.038	7.1e-01	-0.031	0.036	3.9e-01	-0.01	0.026	7.2e-01	3.9e-01	None	None	Concentration of medium LDL particles	Lipoprotein subclasses	blue
M_LDL_PL	Component 1	0.008	0.038	8.4e-01	-0.069	0.036	5.9e-02	-0.033	0.026	2.2e-01	1.5e-01	None	None	Phospholipids in medium LDL	Lipoprotein subclasses	blue
M_LDL_PL_PCT	Component 1	-0.027	0.038	4.9e-01	-0.047	0.036	1.9e-01	-0.037	0.026	1.6e-01	7.0e-01	None	None	Phospholipids to total lipids ratio in medium LDL	Relative lipoprotein lipid concentrations	brown
M_LDL_TG	Component 1	-0.073	0.038	5.7e-02	-0.001	0.036	9.9e-01	-0.035	0.026	1.9e-01	1.7e-01	None	None	Triglycerides in medium LDL	Lipoprotein subclasses	brown
M_LDL_TG_PCT	Component 1	-0.095	0.038	1.3e-02	0.058	0.036	1.0e-01	-0.013	0.026	6.1e-01	3.3e-03	None	Heterogeneous	Triglycerides to total lipids ratio in medium LDL	Relative lipoprotein lipid concentrations	yellow
M_VLDL_C	Component 1	-0.023	0.038	5.5e-01	-0.062	0.036	8.6e-02	-0.044	0.026	9.6e-02	4.6e-01	None	None	Cholesterol in medium VLDL	Lipoprotein subclasses	blue
M_VLDL_CE	Component 1	-0.019	0.038	6.2e-01	-0.062	0.036	8.7e-02	-0.042	0.026	1.1e-01	4.1e-01	None	None	Cholesteryl esters in medium VLDL	Lipoprotein subclasses	blue
M_VLDL_CE_PCT	Component 1	0.011	0.038	7.8e-01	-0.021	0.036	5.6e-01	-0.006	0.026	8.2e-01	5.5e-01	None	None	Cholesteryl esters to total lipids ratio in medium VLDL	Relative lipoprotein lipid concentrations	yellow
M_VLDL_C_PCT	Component 1	0.001	0.038	9.7e-01	-0.023	0.036	5.2e-01	-0.012	0.026	6.6e-01	6.4e-01	None	None	Cholesterol to total lipids ratio in medium VLDL	Relative lipoprotein lipid concentrations	yellow
M_VLDL_FC	Component 1	-0.03	0.038	4.3e-01	-0.061	0.036	9.2e-02	-0.047	0.026	7.6e-02	5.6e-01	None	None	Free cholesterol in medium VLDL	Lipoprotein subclasses	brown
M_VLDL_FC_PCT	Component 1	-0.028	0.038	4.6e-01	-0.037	0.036	3.1e-01	-0.032	0.026	2.1e-01	8.7e-01	None	None	Free cholesterol to total lipids ratio in medium VLDL	Relative lipoprotein lipid concentrations	yellow
M_VLDL_L	Component 1	-0.017	0.038	6.6e-01	-0.043	0.036	2.4e-01	-0.031	0.026	2.5e-01	6.2e-01	None	None	Total lipids in medium VLDL	Lipoprotein subclasses	brown
M_VLDL_P	Component 1	-0.028	0.038	4.7e-01	-0.055	0.036	1.3e-01	-0.042	0.026	1.1e-01	6.0e-01	None	None	Concentration of medium VLDL particles	Lipoprotein subclasses	brown
M_VLDL_PL	Component 1	-0.024	0.038	5.2e-01	-0.048	0.036	1.9e-01	-0.037	0.026	1.6e-01	6.6e-01	None	None	Phospholipids in medium VLDL	Lipoprotein subclasses	brown
M_VLDL_PL_PCT	Component 1	-0.022	0.038	5.5e-01	-0.024	0.036	5.1e-01	-0.023	0.026	3.7e-01	9.8e-01	None	None	Phospholipids to total lipids ratio in medium VLDL	Relative lipoprotein lipid concentrations	yellow
M_VLDL_TG	Component 1	-0.009	0.038	8.2e-01	-0.021	0.036	5.7e-01	-0.015	0.026	5.7e-01	8.3e-01	None	None	Triglycerides in medium VLDL	Lipoprotein subclasses	turquoise
M_VLDL_TG_PCT	Component 1	0.01	0.038	7.9e-01	0.021	0.036	5.5e-01	0.016	0.026	5.4e-01	8.3e-01	None	None	Triglycerides to total lipids ratio in medium VLDL	Relative lipoprotein lipid concentrations	yellow
NON_HDL_C	Component 1	-0.013	0.038	7.3e-01	-0.059	0.036	1.0e-01	-0.038	0.026	1.5e-01	3.8e-01	None	None	Total cholesterol minus HDL-C	Cholesterol	blue
OMEGA_3	Component 1	-0.021	0.038	5.8e-01	0.011	0.036	7.6e-01	-0.004	0.026	8.8e-01	5.4e-01	None	None	Omega-3 fatty acids	Fatty acids	grey
OMEGA_3_PCT	Component 1	0.031	0.038	4.1e-01	0.031	0.036	3.8e-01	0.031	0.026	2.3e-01	1.0e+00	None	None	Ratio of omega-3 fatty acids to total fatty acids	Fatty acids	grey
OMEGA_6	Component 1	-0.081	0.038	3.3e-02	-0.066	0.036	6.5e-02	-0.073	0.026	4.9e-03	7.8e-01	None	None	Omega-6 fatty acids	Fatty acids	blue
OMEGA_6_BY_OMEGA_3	Component 1	-0.025	0.038	5.2e-01	-0.046	0.036	1.9e-01	-0.036	0.026	1.6e-01	6.8e-01	None	None	Ratio of omega-6 fatty acids to omega-3 fatty acids	Fatty acids	grey
OMEGA_6_PCT	Component 1	0.028	0.038	4.7e-01	-0.07	0.036	5.3e-02	-0.024	0.026	3.6e-01	6.2e-02	None	None	Ratio of omega-6 fatty acids to total fatty acids	Fatty acids	turquoise
PHE	Component 1	-0.123	0.038	1.1e-03	-0.035	0.036	3.3e-01	-0.077	0.026	3.0e-03	9.0e-02	None	None	Phenylalanine	Amino acids	grey
PHOSPHATIDYLC	Component 1	-0.065	0.038	8.5e-02	-0.01	0.036	7.7e-01	-0.036	0.026	1.6e-01	2.9e-01	None	None	Phosphatidylcholines	Other lipids	red
PHOSPHOGLYC	Component 1	-0.079	0.038	3.6e-02	-0.014	0.036	7.0e-01	-0.045	0.026	8.3e-02	2.1e-01	None	None	Phosphoglycerides	Other lipids	red
PUFA	Component 1	-0.076	0.038	4.5e-02	-0.056	0.036	1.2e-01	-0.066	0.026	1.2e-02	7.1e-01	None	None	Polyunsaturated fatty acids	Fatty acids	blue
PUFA_BY_MUFA	Component 1	0.019	0.038	6.2e-01	-0.053	0.036	1.4e-01	-0.019	0.026	4.6e-01	1.7e-01	None	None	Ratio of polyunsaturated fatty acids to monounsaturated fatty acids	Fatty acids	turquoise
PUFA_PCT	Component 1	0.036	0.038	3.4e-01	-0.062	0.036	8.4e-02	-0.016	0.026	5.5e-01	6.0e-02	None	None	Ratio of polyunsaturated fatty acids to total fatty acids	Fatty acids	turquoise
PYRUVATE	Component 1	-0.023	0.038	5.4e-01	0.005	0.036	8.9e-01	-0.008	0.026	7.5e-01	5.9e-01	None	None	Pyruvate	Glycolysis related metabolites	grey
REMNANT_C	Component 1	-0.036	0.038	3.5e-01	-0.052	0.036	1.5e-01	-0.044	0.026	9.0e-02	7.6e-01	None	None	Remnant cholesterol (non-HDL, non-LDL -cholesterol)	Cholesterol	red
SFA	Component 1	-0.082	0.038	3.2e-02	-0.009	0.036	8.0e-01	-0.044	0.026	9.5e-02	1.6e-01	None	None	Saturated fatty acids	Fatty acids	brown
SFA_PCT	Component 1	-0.044	0.038	2.5e-01	0.048	0.036	1.8e-01	0.005	0.026	8.6e-01	7.7e-02	None	None	Ratio of saturated fatty acids to total fatty acids	Fatty acids	grey
SPHINGOMYELINS	Component 1	-0.056	0.038	1.4e-01	-0.037	0.036	3.0e-01	-0.046	0.026	7.8e-02	7.1e-01	None	None	Sphingomyelins	Other lipids	red
S_HDL_C	Component 1	-0.01	0.038	7.9e-01	-0.027	0.036	4.6e-01	-0.019	0.026	4.7e-01	7.6e-01	None	None	Cholesterol in small HDL	Lipoprotein subclasses	green
S_HDL_CE	Component 1	0.001	0.038	9.8e-01	-0.032	0.036	3.7e-01	-0.017	0.026	5.2e-01	5.3e-01	None	None	Cholesteryl esters in small HDL	Lipoprotein subclasses	green
S_HDL_CE_PCT	Component 1	0.078	0.038	4.2e-02	-0.063	0.036	7.7e-02	0.003	0.026	9.2e-01	6.9e-03	None	Heterogeneous	Cholesteryl esters to total lipids ratio in small HDL	Relative lipoprotein lipid concentrations	turquoise
S_HDL_C_PCT	Component 1	0.071	0.038	6.2e-02	-0.066	0.036	6.6e-02	-0.002	0.026	9.5e-01	8.7e-03	None	None	Cholesterol to total lipids ratio in small HDL	Relative lipoprotein lipid concentrations	turquoise
S_HDL_FC	Component 1	-0.047	0.038	2.2e-01	-0.015	0.036	6.8e-01	-0.03	0.026	2.5e-01	5.4e-01	None	None	Free cholesterol in small HDL	Lipoprotein subclasses	green
S_HDL_FC_PCT	Component 1	-0.025	0.038	5.2e-01	-0.017	0.036	6.3e-01	-0.021	0.026	4.3e-01	8.9e-01	None	None	Free cholesterol to total lipids ratio in small HDL	Relative lipoprotein lipid concentrations	black
S_HDL_L	Component 1	-0.037	0.038	3.3e-01	-0.005	0.036	8.8e-01	-0.021	0.026	4.3e-01	5.4e-01	None	None	Total lipids in small HDL	Lipoprotein subclasses	green
S_HDL_P	Component 1	-0.017	0.038	6.5e-01	-0.035	0.036	3.4e-01	-0.026	0.026	3.1e-01	7.4e-01	None	None	Concentration of small HDL particles	Lipoprotein subclasses	green
S_HDL_PL	Component 1	-0.046	0.038	2.3e-01	0.01	0.036	7.8e-01	-0.017	0.026	5.3e-01	2.9e-01	None	None	Phospholipids in small HDL	Lipoprotein subclasses	green
S_HDL_PL_PCT	Component 1	-0.051	0.038	1.8e-01	0.091	0.036	1.2e-02	0.024	0.026	3.5e-01	6.9e-03	None	Heterogeneous	Phospholipids to total lipids ratio in small HDL	Relative lipoprotein lipid concentrations	green
S_HDL_TG	Component 1	-0.064	0.038	9.7e-02	-0.003	0.036	9.3e-01	-0.032	0.026	2.3e-01	2.5e-01	None	None	Triglycerides in small HDL	Lipoprotein subclasses	turquoise
S_HDL_TG_PCT	Component 1	-0.059	0.039	1.2e-01	-0.014	0.036	7.0e-01	-0.035	0.026	1.8e-01	3.9e-01	None	None	Triglycerides to total lipids ratio in small HDL	Relative lipoprotein lipid concentrations	turquoise
S_LDL_C	Component 1	0.017	0.038	6.6e-01	-0.058	0.036	1.1e-01	-0.023	0.026	3.9e-01	1.5e-01	None	None	Cholesterol in small LDL	Lipoprotein subclasses	blue
S_LDL_CE	Component 1	0.003	0.038	9.5e-01	-0.055	0.036	1.3e-01	-0.028	0.026	2.9e-01	2.7e-01	None	None	Cholesteryl esters in small LDL	Lipoprotein subclasses	blue
S_LDL_CE_PCT	Component 1	-0.104	0.038	6.6e-03	-0.04	0.036	2.7e-01	-0.071	0.026	7.4e-03	2.2e-01	None	None	Cholesteryl esters to total lipids ratio in small LDL	Relative lipoprotein lipid concentrations	brown
S_LDL_C_PCT	Component 1	-0.037	0.038	3.4e-01	-0.102	0.036	4.5e-03	-0.072	0.026	6.1e-03	2.1e-01	None	None	Cholesterol to total lipids ratio in small LDL	Relative lipoprotein lipid concentrations	blue
S_LDL_FC	Component 1	0.049	0.038	2.0e-01	-0.064	0.036	7.8e-02	-0.01	0.026	7.0e-01	3.1e-02	None	None	Free cholesterol in small LDL	Lipoprotein subclasses	blue
S_LDL_FC_PCT	Component 1	0.077	0.038	4.3e-02	-0.06	0.036	9.7e-02	0.005	0.026	8.6e-01	8.9e-03	None	Heterogeneous	Free cholesterol to total lipids ratio in small LDL	Relative lipoprotein lipid concentrations	turquoise
S_LDL_L	Component 1	0.021	0.038	5.8e-01	-0.048	0.036	1.9e-01	-0.015	0.026	5.6e-01	1.9e-01	None	None	Total lipids in small LDL	Lipoprotein subclasses	blue
S_LDL_P	Component 1	0.002	0.038	9.7e-01	-0.049	0.036	1.8e-01	-0.025	0.026	3.4e-01	3.4e-01	None	None	Concentration of small LDL particles	Lipoprotein subclasses	blue
S_LDL_PL	Component 1	0.05	0.038	1.9e-01	-0.031	0.036	3.9e-01	0.008	0.026	7.7e-01	1.2e-01	None	None	Phospholipids in small LDL	Lipoprotein subclasses	blue
S_LDL_PL_PCT	Component 1	0.12	0.038	1.9e-03	0.067	0.036	6.5e-02	0.092	0.026	4.8e-04	3.2e-01	None	None	Phospholipids to total lipids ratio in small LDL	Relative lipoprotein lipid concentrations	brown
S_LDL_TG	Component 1	-0.067	0.038	7.9e-02	0.002	0.036	9.5e-01	-0.03	0.026	2.5e-01	1.9e-01	None	None	Triglycerides in small LDL	Lipoprotein subclasses	turquoise
S_LDL_TG_PCT	Component 1	-0.094	0.038	1.4e-02	0.033	0.036	3.5e-01	-0.026	0.026	3.1e-01	1.5e-02	None	Heterogeneous	Triglycerides to total lipids ratio in small LDL	Relative lipoprotein lipid concentrations	yellow
S_VLDL_C	Component 1	-0.035	0.038	3.6e-01	-0.044	0.036	2.2e-01	-0.04	0.026	1.3e-01	8.7e-01	None	None	Cholesterol in small VLDL	Lipoprotein subclasses	brown
S_VLDL_CE	Component 1	-0.042	0.039	2.8e-01	-0.04	0.036	2.7e-01	-0.041	0.026	1.2e-01	9.8e-01	None	None	Cholesteryl esters in small VLDL	Lipoprotein subclasses	brown
S_VLDL_CE_PCT	Component 1	-0.003	0.038	9.5e-01	-0.039	0.036	2.8e-01	-0.022	0.026	4.0e-01	4.9e-01	None	None	Cholesteryl esters to total lipids ratio in small VLDL	Relative lipoprotein lipid concentrations	yellow
S_VLDL_C_PCT	Component 1	0.02	0.038	6.0e-01	-0.041	0.036	2.5e-01	-0.013	0.026	6.3e-01	2.4e-01	None	None	Cholesterol to total lipids ratio in small VLDL	Relative lipoprotein lipid concentrations	yellow
S_VLDL_FC	Component 1	-0.026	0.038	4.9e-01	-0.051	0.036	1.6e-01	-0.039	0.026	1.4e-01	6.4e-01	None	None	Free cholesterol in small VLDL	Lipoprotein subclasses	brown
S_VLDL_FC_PCT	Component 1	0.045	0.038	2.3e-01	-0.039	0.036	2.8e-01	0.001	0.026	9.8e-01	1.1e-01	None	None	Free cholesterol to total lipids ratio in small VLDL	Relative lipoprotein lipid concentrations	yellow
S_VLDL_L	Component 1	-0.038	0.038	3.3e-01	-0.026	0.036	4.8e-01	-0.031	0.026	2.3e-01	8.2e-01	None	None	Total lipids in small VLDL	Lipoprotein subclasses	brown
S_VLDL_P	Component 1	-0.043	0.038	2.7e-01	-0.026	0.036	4.8e-01	-0.034	0.026	2.0e-01	7.5e-01	None	None	Concentration of small VLDL particles	Lipoprotein subclasses	brown
S_VLDL_PL	Component 1	-0.031	0.038	4.2e-01	-0.04	0.036	2.7e-01	-0.036	0.026	1.8e-01	8.6e-01	None	None	Phospholipids in small VLDL	Lipoprotein subclasses	brown
S_VLDL_PL_PCT	Component 1	0.048	0.038	2.1e-01	-0.036	0.036	3.2e-01	0.003	0.026	9.0e-01	1.1e-01	None	None	Phospholipids to total lipids ratio in small VLDL	Relative lipoprotein lipid concentrations	yellow
S_VLDL_TG	Component 1	-0.041	0.038	2.9e-01	0.0	0.036	1.0e+00	-0.019	0.026	4.7e-01	4.4e-01	None	None	Triglycerides in small VLDL	Lipoprotein subclasses	turquoise
S_VLDL_TG_PCT	Component 1	-0.027	0.038	4.7e-01	0.04	0.036	2.6e-01	0.008	0.026	7.5e-01	2.0e-01	None	None	Triglycerides to total lipids ratio in small VLDL	Relative lipoprotein lipid concentrations	yellow
TG_BY_PG	Component 1	-0.01	0.038	7.9e-01	0.001	0.036	9.8e-01	-0.004	0.026	8.7e-01	8.3e-01	None	None	Ratio of triglycerides to phosphoglycerides	Other lipids	turquoise
TOTAL_BCAA	Component 1	0.043	0.038	2.6e-01	0.038	0.036	2.9e-01	0.04	0.026	1.2e-01	9.3e-01	None	None	Total concentration of branched-chain amino acids (leucine + isoleucine + valine)	Amino acids	grey
TOTAL_C	Component 1	-0.034	0.038	3.8e-01	-0.052	0.036	1.5e-01	-0.043	0.026	9.7e-02	7.2e-01	None	None	Total cholesterol	Cholesterol	red
TOTAL_CE	Component 1	-0.031	0.038	4.1e-01	-0.051	0.036	1.6e-01	-0.042	0.026	1.1e-01	7.1e-01	None	None	Total esterified cholesterol	Cholesteryl esters	red
TOTAL_FA	Component 1	-0.079	0.038	3.9e-02	-0.026	0.036	4.7e-01	-0.051	0.026	5.2e-02	3.1e-01	None	None	Total fatty acids	Fatty acids	brown
TOTAL_FC	Component 1	-0.04	0.038	2.9e-01	-0.057	0.036	1.1e-01	-0.049	0.026	6.0e-02	7.5e-01	None	None	Total free cholesterol	Free cholesterol	red
TOTAL_L	Component 1	-0.053	0.038	1.6e-01	-0.036	0.036	3.2e-01	-0.044	0.026	9.1e-02	7.4e-01	None	None	Total lipids in lipoprotein particles	Total lipids	blue
TOTAL_P	Component 1	-0.055	0.038	1.5e-01	-0.018	0.036	6.1e-01	-0.035	0.026	1.8e-01	4.9e-01	None	None	Total concentration of lipoprotein particles	Lipoprotein particle concentrations	green
TOTAL_PL	Component 1	-0.065	0.038	8.7e-02	-0.016	0.036	6.5e-01	-0.039	0.026	1.3e-01	3.5e-01	None	None	Total phospholipids in lipoprotein particles	Phospholipids	red
TOTAL_TG	Component 1	-0.041	0.038	2.8e-01	-0.011	0.036	7.6e-01	-0.025	0.026	3.4e-01	5.7e-01	None	None	Total triglycerides	Triglycerides	turquoise
TYR	Component 1	-0.014	0.038	7.0e-01	-0.028	0.036	4.4e-01	-0.022	0.026	4.1e-01	8.0e-01	None	None	Tyrosine	Amino acids	grey
UNSATURATION	Component 1	-0.015	0.038	6.9e-01	-0.054	0.036	1.3e-01	-0.036	0.026	1.7e-01	4.6e-01	None	None	Degree of unsaturation	Fatty acids	grey
VAL	Component 1	0.044	0.038	2.5e-01	0.029	0.036	4.1e-01	0.036	0.026	1.7e-01	7.8e-01	None	None	Valine	Amino acids	grey
VLDL_C	Component 1	-0.045	0.038	2.5e-01	-0.041	0.036	2.6e-01	-0.042	0.026	1.1e-01	9.4e-01	None	None	VLDL cholesterol	Cholesterol	brown
VLDL_CE	Component 1	-0.044	0.038	2.5e-01	-0.048	0.036	1.8e-01	-0.046	0.026	8.0e-02	9.4e-01	None	None	Cholesteryl esters in VLDL	Cholesteryl esters	brown
VLDL_FC	Component 1	-0.047	0.038	2.3e-01	-0.039	0.036	2.8e-01	-0.043	0.026	1.1e-01	8.9e-01	None	None	Free cholesterol in VLDL	Free cholesterol	brown
VLDL_L	Component 1	-0.036	0.038	3.5e-01	-0.023	0.036	5.2e-01	-0.029	0.026	2.7e-01	8.1e-01	None	None	Total lipids in VLDL	Total lipids	brown
VLDL_P	Component 1	-0.048	0.038	2.1e-01	-0.03	0.036	4.0e-01	-0.039	0.026	1.4e-01	7.4e-01	None	None	Concentration of VLDL particles	Lipoprotein particle concentrations	brown
VLDL_PL	Component 1	-0.043	0.038	2.6e-01	-0.028	0.036	4.5e-01	-0.035	0.026	1.8e-01	7.7e-01	None	None	Phospholipids in VLDL	Phospholipids	brown
VLDL_SIZE	Component 1	-0.005	0.038	9.0e-01	-0.023	0.036	5.2e-01	-0.015	0.026	5.8e-01	7.2e-01	None	None	Average diameter for VLDL particles	Lipoprotein particle sizes	turquoise
VLDL_TG	Component 1	-0.024	0.038	5.3e-01	-0.009	0.036	8.0e-01	-0.016	0.026	5.3e-01	7.8e-01	None	None	Triglycerides in VLDL	Triglycerides	turquoise
XL_HDL_C	Component 1	-0.046	0.038	2.3e-01	0.01	0.036	7.9e-01	-0.017	0.026	5.2e-01	2.9e-01	None	None	Cholesterol in very large HDL	Lipoprotein subclasses	black
XL_HDL_CE	Component 1	-0.046	0.038	2.3e-01	0.012	0.036	7.3e-01	-0.015	0.026	5.6e-01	2.6e-01	None	None	Cholesteryl esters in very large HDL	Lipoprotein subclasses	black
XL_HDL_CE_PCT	Component 1	0.006	0.038	8.7e-01	-0.046	0.036	2.0e-01	-0.021	0.026	4.1e-01	3.2e-01	None	None	Cholesteryl esters to total lipids ratio in very large HDL	Relative lipoprotein lipid concentrations	grey
XL_HDL_C_PCT	Component 1	0.038	0.038	3.2e-01	-0.066	0.036	7.1e-02	-0.017	0.026	5.3e-01	4.9e-02	None	None	Cholesterol to total lipids ratio in very large HDL	Relative lipoprotein lipid concentrations	black
XL_HDL_FC	Component 1	-0.042	0.038	2.7e-01	-0.001	0.036	9.9e-01	-0.02	0.026	4.4e-01	4.3e-01	None	None	Free cholesterol in very large HDL	Lipoprotein subclasses	black
XL_HDL_FC_PCT	Component 1	0.044	0.038	2.6e-01	-0.052	0.036	1.5e-01	-0.007	0.026	7.9e-01	6.9e-02	None	None	Free cholesterol to total lipids ratio in very large HDL	Relative lipoprotein lipid concentrations	black
XL_HDL_L	Component 1	-0.055	0.038	1.5e-01	0.02	0.036	5.9e-01	-0.016	0.026	5.5e-01	1.6e-01	None	None	Total lipids in very large HDL	Lipoprotein subclasses	black
XL_HDL_P	Component 1	-0.063	0.038	9.8e-02	0.004	0.036	9.2e-01	-0.028	0.026	2.9e-01	2.0e-01	None	None	Concentration of very large HDL particles	Lipoprotein subclasses	black
XL_HDL_PL	Component 1	-0.057	0.038	1.4e-01	0.028	0.036	4.4e-01	-0.012	0.026	6.5e-01	1.1e-01	None	None	Phospholipids in very large HDL	Lipoprotein subclasses	black
XL_HDL_PL_PCT	Component 1	0.005	0.038	9.0e-01	0.035	0.036	3.3e-01	0.021	0.026	4.3e-01	5.6e-01	None	None	Phospholipids to total lipids ratio in very large HDL	Relative lipoprotein lipid concentrations	grey
XL_HDL_TG	Component 1	-0.107	0.038	5.2e-03	-0.0	0.036	1.0e+00	-0.05	0.026	5.4e-02	4.1e-02	None	Heterogeneous	Triglycerides in very large HDL	Lipoprotein subclasses	brown
XL_HDL_TG_PCT	Component 1	-0.033	0.038	4.0e-01	-0.016	0.036	6.5e-01	-0.024	0.026	3.6e-01	7.6e-01	None	None	Triglycerides to total lipids ratio in very large HDL	Relative lipoprotein lipid concentrations	turquoise
XL_VLDL_C	Component 1	-0.032	0.038	4.1e-01	-0.031	0.036	3.9e-01	-0.032	0.026	2.3e-01	9.9e-01	None	None	Cholesterol in very large VLDL	Lipoprotein subclasses	brown
XL_VLDL_CE	Component 1	-0.024	0.039	5.4e-01	-0.034	0.036	3.5e-01	-0.029	0.026	2.7e-01	8.4e-01	None	None	Cholesteryl esters in very large VLDL	Lipoprotein subclasses	brown
XL_VLDL_CE_PCT	Component 1	-0.005	0.038	8.9e-01	0.016	0.036	6.6e-01	0.006	0.026	8.2e-01	6.9e-01	None	None	Cholesteryl esters to total lipids ratio in very large VLDL	Relative lipoprotein lipid concentrations	grey
XL_VLDL_C_PCT	Component 1	-0.02	0.038	5.9e-01	0.006	0.036	8.6e-01	-0.006	0.026	8.1e-01	6.1e-01	None	None	Cholesterol to total lipids ratio in very large VLDL	Relative lipoprotein lipid concentrations	grey
XL_VLDL_FC	Component 1	-0.043	0.038	2.6e-01	-0.026	0.036	4.8e-01	-0.034	0.026	2.0e-01	7.4e-01	None	None	Free cholesterol in very large VLDL	Lipoprotein subclasses	turquoise
XL_VLDL_FC_PCT	Component 1	-0.051	0.038	1.8e-01	-0.043	0.036	2.3e-01	-0.047	0.026	7.3e-02	8.8e-01	None	None	Free cholesterol to total lipids ratio in very large VLDL	Relative lipoprotein lipid concentrations	grey
XL_VLDL_L	Component 1	-0.023	0.038	5.4e-01	-0.016	0.036	6.7e-01	-0.019	0.026	4.6e-01	8.8e-01	None	None	Total lipids in very large VLDL	Lipoprotein subclasses	turquoise
XL_VLDL_P	Component 1	-0.031	0.038	4.2e-01	-0.017	0.036	6.5e-01	-0.024	0.026	3.7e-01	7.9e-01	None	None	Concentration of very large VLDL particles	Lipoprotein subclasses	turquoise
XL_VLDL_PL	Component 1	-0.036	0.038	3.5e-01	-0.021	0.036	5.6e-01	-0.028	0.026	2.8e-01	7.8e-01	None	None	Phospholipids in very large VLDL	Lipoprotein subclasses	turquoise
XL_VLDL_PL_PCT	Component 1	-0.03	0.039	4.4e-01	-0.038	0.036	2.9e-01	-0.034	0.026	1.9e-01	8.8e-01	None	None	Phospholipids to total lipids ratio in very large VLDL	Relative lipoprotein lipid concentrations	grey
XL_VLDL_TG	Component 1	-0.019	0.038	6.3e-01	-0.007	0.036	8.5e-01	-0.012	0.026	6.4e-01	8.2e-01	None	None	Triglycerides in very large VLDL	Lipoprotein subclasses	turquoise
XL_VLDL_TG_PCT	Component 1	-0.032	0.038	4.0e-01	-0.002	0.036	9.5e-01	-0.016	0.026	5.3e-01	5.7e-01	None	None	Triglycerides to total lipids ratio in very large VLDL	Relative lipoprotein lipid concentrations	grey
XS_VLDL_C	Component 1	-0.052	0.038	1.7e-01	-0.034	0.036	3.4e-01	-0.043	0.026	1.0e-01	7.4e-01	None	None	Cholesterol in very small VLDL	Lipoprotein subclasses	red
XS_VLDL_CE	Component 1	-0.045	0.038	2.4e-01	-0.036	0.036	3.1e-01	-0.04	0.026	1.2e-01	8.7e-01	None	None	Cholesteryl esters in very small VLDL	Lipoprotein subclasses	red
XS_VLDL_CE_PCT	Component 1	0.05	0.038	1.9e-01	-0.037	0.036	3.0e-01	0.004	0.026	8.8e-01	9.4e-02	None	None	Cholesteryl esters to total lipids ratio in very small VLDL	Relative lipoprotein lipid concentrations	yellow
XS_VLDL_C_PCT	Component 1	0.047	0.038	2.1e-01	-0.047	0.036	1.9e-01	-0.003	0.026	9.2e-01	7.1e-02	None	None	Cholesterol to total lipids ratio in very small VLDL	Relative lipoprotein lipid concentrations	yellow
XS_VLDL_FC	Component 1	-0.067	0.038	8.1e-02	-0.026	0.036	4.7e-01	-0.045	0.026	8.5e-02	4.4e-01	None	None	Free cholesterol in very small VLDL	Lipoprotein subclasses	brown
XS_VLDL_FC_PCT	Component 1	-0.008	0.038	8.3e-01	-0.118	0.036	9.2e-04	-0.067	0.026	9.9e-03	3.4e-02	None	Heterogeneous	Free cholesterol to total lipids ratio in very small VLDL	Relative lipoprotein lipid concentrations	yellow
XS_VLDL_L	Component 1	-0.067	0.038	7.9e-02	-0.014	0.036	6.9e-01	-0.039	0.026	1.3e-01	3.1e-01	None	None	Total lipids in very small VLDL	Lipoprotein subclasses	brown
XS_VLDL_P	Component 1	-0.067	0.038	8.0e-02	-0.021	0.036	5.6e-01	-0.043	0.026	1.0e-01	3.8e-01	None	None	Concentration of very small VLDL particles	Lipoprotein subclasses	brown
XS_VLDL_PL	Component 1	-0.069	0.038	7.3e-02	-0.006	0.036	8.7e-01	-0.035	0.026	1.8e-01	2.3e-01	None	None	Phospholipids in very small VLDL	Lipoprotein subclasses	brown
XS_VLDL_PL_PCT	Component 1	-0.055	0.038	1.5e-01	0.015	0.036	6.7e-01	-0.018	0.026	5.0e-01	1.8e-01	None	None	Phospholipids to total lipids ratio in very small VLDL	Relative lipoprotein lipid concentrations	grey
XS_VLDL_TG	Component 1	-0.073	0.038	5.8e-02	0.031	0.036	3.9e-01	-0.018	0.026	5.0e-01	4.9e-02	None	None	Triglycerides in very small VLDL	Lipoprotein subclasses	brown
XS_VLDL_TG_PCT	Component 1	-0.036	0.038	3.5e-01	0.043	0.036	2.2e-01	0.006	0.026	8.1e-01	1.3e-01	None	None	Triglycerides to total lipids ratio in very small VLDL	Relative lipoprotein lipid concentrations	yellow
XXL_VLDL_C	Component 1	-0.085	0.038	2.7e-02	-0.007	0.036	8.4e-01	-0.044	0.026	9.4e-02	1.4e-01	None	None	Cholesterol in chylomicrons and extremely large VLDL	Lipoprotein subclasses	turquoise
XXL_VLDL_CE	Component 1	-0.081	0.038	3.5e-02	-0.011	0.036	7.6e-01	-0.044	0.026	9.3e-02	1.9e-01	None	None	Cholesteryl esters in chylomicrons and extremely large VLDL	Lipoprotein subclasses	turquoise
XXL_VLDL_FC	Component 1	-0.088	0.038	2.1e-02	-0.001	0.036	9.8e-01	-0.042	0.026	1.1e-01	9.8e-02	None	None	Free cholesterol in chylomicrons and extremely large VLDL	Lipoprotein subclasses	turquoise
XXL_VLDL_L	Component 1	-0.065	0.038	8.8e-02	-0.001	0.036	9.7e-01	-0.032	0.026	2.3e-01	2.2e-01	None	None	Total lipids in chylomicrons and extremely large VLDL	Lipoprotein subclasses	turquoise
XXL_VLDL_P	Component 1	-0.071	0.038	6.3e-02	0.003	0.036	9.4e-01	-0.032	0.026	2.2e-01	1.6e-01	None	None	Concentration of chylomicrons and extremely large VLDL particles	Lipoprotein subclasses	turquoise
XXL_VLDL_PL	Component 1	-0.081	0.038	3.5e-02	0.003	0.036	9.4e-01	-0.037	0.026	1.6e-01	1.1e-01	None	None	Phospholipids in chylomicrons and extremely large VLDL	Lipoprotein subclasses	turquoise
XXL_VLDL_TG	Component 1	-0.052	0.038	1.7e-01	0.004	0.036	9.1e-01	-0.023	0.026	3.9e-01	2.8e-01	None	None	Triglycerides in chylomicrons and extremely large VLDL	Lipoprotein subclasses	turquoise
ACETATE	Component 2	-0.032	0.042	4.5e-01	0.06	0.038	1.2e-01	0.018	0.028	5.2e-01	1.1e-01	None	None	Acetate	Ketone bodies	grey
ACETOACETATE	Component 2	0.072	0.041	8.0e-02	0.005	0.038	8.9e-01	0.036	0.028	1.9e-01	2.3e-01	None	None	Acetoacetate	Ketone bodies	grey
ACETONE	Component 2	0.039	0.041	3.5e-01	-0.034	0.038	3.8e-01	-0.0	0.028	9.9e-01	2.0e-01	None	None	Acetone	Ketone bodies	grey
ALA	Component 2	-0.156	0.041	1.6e-04	-0.01	0.038	8.0e-01	-0.078	0.028	5.4e-03	9.1e-03	None	Sex-specific	Alanine	Amino acids	grey
ALBUMIN	Component 2	-0.088	0.041	3.5e-02	0.021	0.038	5.9e-01	-0.029	0.028	3.0e-01	5.4e-02	None	None	Albumin	Fluid balance	grey
APOA1	Component 2	0.029	0.042	4.8e-01	-0.01	0.038	7.8e-01	0.008	0.028	7.8e-01	4.8e-01	None	None	Apolipoprotein A1	Apolipoproteins	green
APOB	Component 2	0.03	0.042	4.8e-01	0.085	0.038	2.6e-02	0.06	0.028	3.4e-02	3.2e-01	None	None	Apolipoprotein B	Apolipoproteins	blue
APOB_BY_APOA1	Component 2	0.005	0.042	9.0e-01	0.074	0.039	5.4e-02	0.043	0.028	1.3e-01	2.2e-01	None	None	Ratio of apolipoprotein B to apolipoprotein A1	Apolipoproteins	brown
BOHBUTYRATE	Component 2	0.042	0.041	3.2e-01	-0.021	0.038	5.8e-01	0.008	0.028	7.8e-01	2.7e-01	None	None	3-Hydroxybutyrate	Ketone bodies	grey
CHOLINES	Component 2	0.02	0.041	6.3e-01	0.044	0.038	2.4e-01	0.033	0.028	2.4e-01	6.6e-01	None	None	Total cholines	Other lipids	red
CITRATE	Component 2	0.072	0.041	8.0e-02	0.059	0.038	1.3e-01	0.065	0.028	2.1e-02	8.1e-01	None	None	Citrate	Glycolysis related metabolites	grey
CLINICAL_LDL_C	Component 2	0.036	0.042	3.8e-01	0.053	0.038	1.7e-01	0.045	0.028	1.1e-01	7.7e-01	None	None	Clinical LDL cholesterol	Cholesterol	blue
CREATININE	Component 2	-0.006	0.042	8.9e-01	-0.049	0.038	2.0e-01	-0.03	0.028	2.9e-01	4.5e-01	None	None	Creatinine	Fluid balance	grey
DHA	Component 2	0.002	0.042	9.6e-01	-0.011	0.038	7.8e-01	-0.005	0.028	8.6e-01	8.2e-01	None	None	Docosahexaenoic acid	Fatty acids	grey
DHA_PCT	Component 2	0.007	0.043	8.7e-01	-0.072	0.038	5.8e-02	-0.037	0.028	1.9e-01	1.6e-01	None	None	Ratio of docosahexaenoic acid to total fatty acids	Fatty acids	grey
GLN	Component 2	-0.082	0.041	4.8e-02	0.08	0.038	3.7e-02	0.005	0.028	8.5e-01	4.0e-03	None	Heterogeneous	Glutamine	Amino acids	grey
GLUCOSE	Component 2	-0.139	0.041	7.6e-04	-0.033	0.038	3.9e-01	-0.082	0.028	3.4e-03	5.8e-02	None	None	Glucose	Glycolysis related metabolites	grey
GLY	Component 2	0.021	0.042	6.1e-01	0.089	0.038	2.0e-02	0.058	0.028	3.8e-02	2.3e-01	None	None	Glycine	Amino acids	grey
GLYCA	Component 2	-0.034	0.042	4.2e-01	-0.025	0.039	5.2e-01	-0.029	0.029	3.0e-01	8.7e-01	None	None	Glycoprotein acetyls	Inflammation	brown
GLYCEROL	Component 2	-0.055	0.042	1.8e-01	-0.062	0.038	1.0e-01	-0.059	0.028	3.6e-02	9.0e-01	None	None	Glycerol	Glycolysis related metabolites	grey
HDL_C	Component 2	0.046	0.042	2.7e-01	-0.019	0.038	6.1e-01	0.01	0.028	7.1e-01	2.5e-01	None	None	HDL cholesterol	Cholesterol	green
HDL_CE	Component 2	0.047	0.042	2.7e-01	-0.025	0.038	5.1e-01	0.007	0.028	7.9e-01	2.1e-01	None	None	Cholesteryl esters in HDL	Cholesteryl esters	green
HDL_FC	Component 2	0.043	0.042	3.1e-01	0.003	0.038	9.4e-01	0.021	0.028	4.5e-01	4.8e-01	None	None	Free cholesterol in HDL	Free cholesterol	green
HDL_L	Component 2	0.04	0.042	3.4e-01	-0.005	0.038	8.9e-01	0.015	0.028	5.9e-01	4.3e-01	None	None	Total lipids in HDL	Total lipids	green
HDL_P	Component 2	0.023	0.042	5.8e-01	-0.013	0.038	7.3e-01	0.003	0.028	9.0e-01	5.2e-01	None	None	Concentration of HDL particles	Lipoprotein particle concentrations	green
HDL_PL	Component 2	0.037	0.042	3.8e-01	-0.004	0.038	9.2e-01	0.015	0.028	6.0e-01	4.7e-01	None	None	Phospholipids in HDL	Phospholipids	green
HDL_SIZE	Component 2	0.05	0.042	2.3e-01	0.001	0.039	9.8e-01	0.023	0.028	4.1e-01	3.9e-01	None	None	Average diameter for HDL particles	Lipoprotein particle sizes	black
HDL_TG	Component 2	-0.054	0.042	2.0e-01	0.072	0.038	5.8e-02	0.015	0.028	5.9e-01	2.5e-02	None	None	Triglycerides in HDL	Triglycerides	turquoise
HIS	Component 2	-0.1	0.041	1.5e-02	-0.055	0.038	1.5e-01	-0.076	0.028	6.7e-03	4.2e-01	None	None	Histidine	Amino acids	grey
IDL_C	Component 2	0.042	0.041	3.1e-01	0.053	0.038	1.7e-01	0.048	0.028	8.9e-02	8.5e-01	None	None	Cholesterol in IDL	Lipoprotein subclasses	red
IDL_CE	Component 2	0.038	0.041	3.6e-01	0.056	0.038	1.5e-01	0.047	0.028	9.1e-02	7.5e-01	None	None	Cholesteryl esters in IDL	Lipoprotein subclasses	red
IDL_CE_PCT	Component 2	-0.005	0.042	9.0e-01	-0.006	0.038	8.7e-01	-0.006	0.028	8.4e-01	9.8e-01	None	None	Cholesteryl esters to total lipids ratio in IDL	Relative lipoprotein lipid concentrations	yellow
IDL_C_PCT	Component 2	0.023	0.042	5.8e-01	-0.026	0.038	5.0e-01	-0.004	0.028	9.0e-01	3.9e-01	None	None	Cholesterol to total lipids ratio in IDL	Relative lipoprotein lipid concentrations	yellow
IDL_FC	Component 2	0.055	0.041	1.9e-01	0.043	0.038	2.6e-01	0.048	0.028	8.4e-02	8.4e-01	None	None	Free cholesterol in IDL	Lipoprotein subclasses	red
IDL_FC_PCT	Component 2	0.071	0.041	8.7e-02	-0.049	0.038	2.0e-01	0.006	0.028	8.3e-01	3.3e-02	None	None	Free cholesterol to total lipids ratio in IDL	Relative lipoprotein lipid concentrations	yellow
IDL_L	Component 2	0.047	0.041	2.6e-01	0.059	0.038	1.2e-01	0.053	0.028	5.7e-02	8.3e-01	None	None	Total lipids in IDL	Lipoprotein subclasses	red
IDL_P	Component 2	0.023	0.042	5.9e-01	0.069	0.038	7.2e-02	0.048	0.028	9.0e-02	4.1e-01	None	None	Concentration of IDL particles	Lipoprotein subclasses	red
IDL_PL	Component 2	0.055	0.041	1.8e-01	0.057	0.038	1.3e-01	0.056	0.028	4.5e-02	9.7e-01	None	None	Phospholipids in IDL	Lipoprotein subclasses	red
IDL_PL_PCT	Component 2	0.06	0.041	1.5e-01	-0.015	0.038	7.0e-01	0.019	0.028	4.9e-01	1.9e-01	None	None	Phospholipids to total lipids ratio in IDL	Relative lipoprotein lipid concentrations	grey
IDL_TG	Component 2	-0.014	0.042	7.5e-01	0.102	0.038	7.2e-03	0.05	0.028	7.5e-02	4.1e-02	None	Heterogeneous	Triglycerides in IDL	Lipoprotein subclasses	brown
IDL_TG_PCT	Component 2	-0.058	0.042	1.7e-01	0.039	0.038	3.0e-01	-0.005	0.028	8.7e-01	8.6e-02	None	None	Triglycerides to total lipids ratio in IDL	Relative lipoprotein lipid concentrations	yellow
ILE	Component 2	-0.084	0.041	4.2e-02	-0.082	0.038	3.3e-02	-0.083	0.028	3.1e-03	9.7e-01	None	None	Isoleucine	Amino acids	grey
LA	Component 2	-0.016	0.042	7.0e-01	0.093	0.038	1.5e-02	0.043	0.028	1.2e-01	5.4e-02	None	None	Linoleic acid	Fatty acids	blue
LACTATE	Component 2	-0.038	0.041	3.6e-01	0.039	0.038	3.1e-01	0.004	0.028	8.9e-01	1.7e-01	None	None	Lactate	Glycolysis related metabolites	grey
LA_PCT	Component 2	-0.025	0.042	5.4e-01	0.044	0.038	2.5e-01	0.012	0.028	6.6e-01	2.2e-01	None	None	Ratio of linoleic acid to total fatty acids	Fatty acids	grey
LDL_C	Component 2	0.032	0.042	4.4e-01	0.061	0.038	1.1e-01	0.048	0.028	8.8e-02	6.1e-01	None	None	LDL cholesterol	Cholesterol	blue
LDL_CE	Component 2	0.029	0.042	4.9e-01	0.064	0.038	9.7e-02	0.048	0.028	9.1e-02	5.4e-01	None	None	Cholesteryl esters in LDL	Cholesteryl esters	blue
LDL_FC	Component 2	0.042	0.042	3.1e-01	0.04	0.038	3.0e-01	0.041	0.028	1.5e-01	9.7e-01	None	None	Free cholesterol in LDL	Free cholesterol	blue
LDL_L	Component 2	0.03	0.042	4.7e-01	0.066	0.038	8.6e-02	0.049	0.028	8.0e-02	5.3e-01	None	None	Total lipids in LDL	Total lipids	blue
LDL_P	Component 2	0.031	0.042	4.5e-01	0.081	0.038	3.6e-02	0.058	0.028	4.0e-02	3.8e-01	None	None	Concentration of LDL particles	Lipoprotein particle concentrations	blue
LDL_PL	Component 2	0.031	0.042	4.5e-01	0.065	0.038	9.1e-02	0.049	0.028	8.0e-02	5.5e-01	None	None	Phospholipids in LDL	Phospholipids	blue
LDL_SIZE	Component 2	0.024	0.042	5.7e-01	-0.034	0.038	3.8e-01	-0.007	0.028	8.0e-01	3.1e-01	None	None	Average diameter for LDL particles	Lipoprotein particle sizes	grey
LDL_TG	Component 2	-0.014	0.042	7.4e-01	0.097	0.038	1.2e-02	0.046	0.028	1.0e-01	5.1e-02	None	None	Triglycerides in LDL	Triglycerides	brown
LEU	Component 2	-0.088	0.042	3.4e-02	-0.097	0.038	1.1e-02	-0.093	0.028	9.4e-04	8.7e-01	None	None	Leucine	Amino acids	grey
L_HDL_C	Component 2	0.052	0.042	2.1e-01	-0.011	0.039	7.9e-01	0.018	0.028	5.2e-01	2.7e-01	None	None	Cholesterol in large HDL	Lipoprotein subclasses	black
L_HDL_CE	Component 2	0.051	0.042	2.3e-01	-0.014	0.039	7.2e-01	0.016	0.028	5.8e-01	2.6e-01	None	None	Cholesteryl esters in large HDL	Lipoprotein subclasses	black
L_HDL_CE_PCT	Component 2	0.04	0.042	3.4e-01	-0.029	0.038	4.5e-01	0.002	0.028	9.4e-01	2.3e-01	None	None	Cholesteryl esters to total lipids ratio in large HDL	Relative lipoprotein lipid concentrations	grey
L_HDL_C_PCT	Component 2	0.059	0.042	1.6e-01	-0.016	0.038	6.8e-01	0.018	0.028	5.2e-01	1.9e-01	None	None	Cholesterol to total lipids ratio in large HDL	Relative lipoprotein lipid concentrations	grey
L_HDL_FC	Component 2	0.05	0.042	2.4e-01	-0.002	0.039	9.6e-01	0.022	0.028	4.4e-01	3.6e-01	None	None	Free cholesterol in large HDL	Lipoprotein subclasses	black
L_HDL_FC_PCT	Component 2	0.09	0.042	3.1e-02	0.005	0.038	9.0e-01	0.044	0.028	1.2e-01	1.3e-01	None	None	Free cholesterol to total lipids ratio in large HDL	Relative lipoprotein lipid concentrations	grey
L_HDL_L	Component 2	0.052	0.042	2.2e-01	-0.006	0.039	8.8e-01	0.021	0.028	4.7e-01	3.1e-01	None	None	Total lipids in large HDL	Lipoprotein subclasses	black
L_HDL_P	Component 2	0.056	0.042	1.8e-01	-0.005	0.039	8.9e-01	0.023	0.028	4.1e-01	2.8e-01	None	None	Concentration of large HDL particles	Lipoprotein subclasses	black
L_HDL_PL	Component 2	0.049	0.042	2.5e-01	-0.008	0.039	8.4e-01	0.018	0.028	5.3e-01	3.2e-01	None	None	Phospholipids in large HDL	Lipoprotein subclasses	black
L_HDL_PL_PCT	Component 2	-0.03	0.041	4.7e-01	-0.05	0.038	1.9e-01	-0.041	0.028	1.5e-01	7.2e-01	None	None	Phospholipids to total lipids ratio in large HDL	Relative lipoprotein lipid concentrations	grey
L_HDL_TG	Component 2	-0.037	0.042	3.8e-01	0.063	0.038	9.6e-02	0.018	0.028	5.2e-01	7.6e-02	None	None	Triglycerides in large HDL	Lipoprotein subclasses	brown
L_HDL_TG_PCT	Component 2	-0.09	0.042	3.3e-02	0.055	0.038	1.5e-01	-0.01	0.028	7.1e-01	1.1e-02	None	Heterogeneous	Triglycerides to total lipids ratio in large HDL	Relative lipoprotein lipid concentrations	turquoise
L_LDL_C	Component 2	0.039	0.042	3.4e-01	0.047	0.038	2.2e-01	0.043	0.028	1.2e-01	8.9e-01	None	None	Cholesterol in large LDL	Lipoprotein subclasses	blue
L_LDL_CE	Component 2	0.036	0.042	3.9e-01	0.052	0.038	1.8e-01	0.045	0.028	1.1e-01	7.8e-01	None	None	Cholesteryl esters in large LDL	Lipoprotein subclasses	blue
L_LDL_CE_PCT	Component 2	0.019	0.042	6.5e-01	0.021	0.039	5.8e-01	0.02	0.028	4.8e-01	9.6e-01	None	None	Cholesteryl esters to total lipids ratio in large LDL	Relative lipoprotein lipid concentrations	blue
L_LDL_C_PCT	Component 2	0.058	0.042	1.7e-01	-0.016	0.038	6.8e-01	0.017	0.028	5.4e-01	2.0e-01	None	None	Cholesterol to total lipids ratio in large LDL	Relative lipoprotein lipid concentrations	yellow
L_LDL_FC	Component 2	0.046	0.042	2.6e-01	0.037	0.038	3.3e-01	0.041	0.028	1.4e-01	8.7e-01	None	None	Free cholesterol in large LDL	Lipoprotein subclasses	blue
L_LDL_FC_PCT	Component 2	0.051	0.042	2.2e-01	-0.044	0.038	2.5e-01	-0.0	0.028	9.9e-01	9.3e-02	None	None	Free cholesterol to total lipids ratio in large LDL	Relative lipoprotein lipid concentrations	yellow
L_LDL_L	Component 2	0.036	0.042	3.8e-01	0.051	0.038	1.9e-01	0.044	0.028	1.2e-01	8.0e-01	None	None	Total lipids in large LDL	Lipoprotein subclasses	blue
L_LDL_P	Component 2	0.041	0.042	3.3e-01	0.07	0.038	7.0e-02	0.057	0.028	4.5e-02	6.1e-01	None	None	Concentration of large LDL particles	Lipoprotein subclasses	blue
L_LDL_PL	Component 2	0.033	0.042	4.3e-01	0.049	0.038	2.0e-01	0.041	0.028	1.4e-01	7.7e-01	None	None	Phospholipids in large LDL	Lipoprotein subclasses	blue
L_LDL_PL_PCT	Component 2	-0.038	0.041	3.6e-01	-0.057	0.038	1.3e-01	-0.049	0.028	8.4e-02	7.4e-01	None	None	Phospholipids to total lipids ratio in large LDL	Relative lipoprotein lipid concentrations	grey
L_LDL_TG	Component 2	-0.01	0.042	8.1e-01	0.094	0.038	1.4e-02	0.047	0.028	9.8e-02	6.7e-02	None	None	Triglycerides in large LDL	Lipoprotein subclasses	brown
L_LDL_TG_PCT	Component 2	-0.051	0.042	2.2e-01	0.038	0.038	3.1e-01	-0.002	0.028	9.4e-01	1.1e-01	None	None	Triglycerides to total lipids ratio in large LDL	Relative lipoprotein lipid concentrations	yellow
L_VLDL_C	Component 2	-0.035	0.042	4.0e-01	0.096	0.039	1.3e-02	0.036	0.028	2.0e-01	2.1e-02	None	Heterogeneous	Cholesterol in large VLDL	Lipoprotein subclasses	brown
L_VLDL_CE	Component 2	-0.033	0.042	4.4e-01	0.1	0.039	9.5e-03	0.04	0.028	1.6e-01	2.0e-02	None	Heterogeneous	Cholesteryl esters in large VLDL	Lipoprotein subclasses	brown
L_VLDL_CE_PCT	Component 2	-0.008	0.042	8.5e-01	0.0	0.038	1.0e+00	-0.003	0.028	9.0e-01	8.9e-01	None	None	Cholesteryl esters to total lipids ratio in large VLDL	Relative lipoprotein lipid concentrations	grey
L_VLDL_C_PCT	Component 2	-0.028	0.042	5.0e-01	-0.013	0.038	7.4e-01	-0.02	0.028	4.9e-01	7.9e-01	None	None	Cholesterol to total lipids ratio in large VLDL	Relative lipoprotein lipid concentrations	grey
L_VLDL_FC	Component 2	-0.045	0.042	2.8e-01	0.092	0.039	1.8e-02	0.029	0.028	3.1e-01	1.6e-02	None	Heterogeneous	Free cholesterol in large VLDL	Lipoprotein subclasses	turquoise
L_VLDL_FC_PCT	Component 2	-0.051	0.042	2.2e-01	-0.024	0.038	5.3e-01	-0.036	0.028	2.0e-01	6.3e-01	None	None	Free cholesterol to total lipids ratio in large VLDL	Relative lipoprotein lipid concentrations	grey
L_VLDL_L	Component 2	-0.047	0.042	2.6e-01	0.101	0.038	9.1e-03	0.033	0.028	2.4e-01	9.5e-03	None	Heterogeneous	Total lipids in large VLDL	Lipoprotein subclasses	turquoise
L_VLDL_P	Component 2	-0.044	0.042	2.9e-01	0.096	0.039	1.3e-02	0.031	0.028	2.7e-01	1.4e-02	None	Heterogeneous	Concentration of large VLDL particles	Lipoprotein subclasses	turquoise
L_VLDL_PL	Component 2	-0.045	0.042	2.8e-01	0.095	0.039	1.4e-02	0.031	0.028	2.8e-01	1.4e-02	None	Heterogeneous	Phospholipids in large VLDL	Lipoprotein subclasses	turquoise
L_VLDL_PL_PCT	Component 2	-0.036	0.042	3.9e-01	0.055	0.038	1.5e-01	0.014	0.028	6.3e-01	1.1e-01	None	None	Phospholipids to total lipids ratio in large VLDL	Relative lipoprotein lipid concentrations	grey
L_VLDL_TG	Component 2	-0.043	0.042	3.0e-01	0.098	0.038	1.1e-02	0.033	0.028	2.4e-01	1.3e-02	None	Heterogeneous	Triglycerides in large VLDL	Lipoprotein subclasses	turquoise
L_VLDL_TG_PCT	Component 2	0.03	0.042	4.7e-01	-0.009	0.038	8.1e-01	0.009	0.028	7.6e-01	4.9e-01	None	None	Triglycerides to total lipids ratio in large VLDL	Relative lipoprotein lipid concentrations	grey
MUFA	Component 2	-0.021	0.042	6.1e-01	0.098	0.038	1.1e-02	0.044	0.028	1.2e-01	3.5e-02	None	Heterogeneous	Monounsaturated fatty acids	Fatty acids	brown
MUFA_PCT	Component 2	-0.068	0.042	1.0e-01	0.1	0.038	8.6e-03	0.024	0.028	3.9e-01	2.9e-03	None	Heterogeneous	Ratio of monounsaturated fatty acids to total fatty acids	Fatty acids	turquoise
M_HDL_C	Component 2	0.034	0.042	4.2e-01	-0.032	0.038	4.1e-01	-0.002	0.028	9.5e-01	2.5e-01	None	None	Cholesterol in medium HDL	Lipoprotein subclasses	green
M_HDL_CE	Component 2	0.033	0.042	4.3e-01	-0.037	0.038	3.4e-01	-0.005	0.028	8.6e-01	2.2e-01	None	None	Cholesteryl esters in medium HDL	Lipoprotein subclasses	green
M_HDL_CE_PCT	Component 2	0.046	0.042	2.8e-01	-0.087	0.038	2.3e-02	-0.027	0.028	3.4e-01	1.9e-02	None	Heterogeneous	Cholesteryl esters to total lipids ratio in medium HDL	Relative lipoprotein lipid concentrations	turquoise
M_HDL_C_PCT	Component 2	0.055	0.042	1.9e-01	-0.07	0.038	6.9e-02	-0.013	0.028	6.4e-01	2.8e-02	None	None	Cholesterol to total lipids ratio in medium HDL	Relative lipoprotein lipid concentrations	turquoise
M_HDL_FC	Component 2	0.034	0.042	4.2e-01	-0.011	0.038	7.7e-01	0.009	0.028	7.4e-01	4.3e-01	None	None	Free cholesterol in medium HDL	Lipoprotein subclasses	green
M_HDL_FC_PCT	Component 2	0.062	0.042	1.4e-01	0.029	0.038	4.4e-01	0.044	0.028	1.2e-01	5.6e-01	None	None	Free cholesterol to total lipids ratio in medium HDL	Relative lipoprotein lipid concentrations	green
M_HDL_L	Component 2	0.026	0.042	5.4e-01	-0.019	0.038	6.2e-01	0.002	0.028	9.6e-01	4.3e-01	None	None	Total lipids in medium HDL	Lipoprotein subclasses	green
M_HDL_P	Component 2	0.027	0.042	5.2e-01	-0.023	0.038	5.6e-01	0.0	0.028	1.0e+00	3.8e-01	None	None	Concentration of medium HDL particles	Lipoprotein subclasses	green
M_HDL_PL	Component 2	0.024	0.042	5.6e-01	-0.015	0.038	6.9e-01	0.003	0.028	9.2e-01	4.8e-01	None	None	Phospholipids in medium HDL	Lipoprotein subclasses	green
M_HDL_PL_PCT	Component 2	-0.02	0.042	6.3e-01	0.053	0.038	1.7e-01	0.02	0.028	4.9e-01	2.0e-01	None	None	Phospholipids to total lipids ratio in medium HDL	Relative lipoprotein lipid concentrations	turquoise
M_HDL_TG	Component 2	-0.051	0.042	2.2e-01	0.062	0.038	1.1e-01	0.01	0.028	7.1e-01	4.7e-02	None	None	Triglycerides in medium HDL	Lipoprotein subclasses	turquoise
M_HDL_TG_PCT	Component 2	-0.076	0.042	7.2e-02	0.069	0.038	7.0e-02	0.004	0.028	8.9e-01	1.1e-02	None	None	Triglycerides to total lipids ratio in medium HDL	Relative lipoprotein lipid concentrations	turquoise
M_LDL_C	Component 2	0.017	0.042	6.9e-01	0.071	0.039	6.8e-02	0.046	0.028	1.1e-01	3.4e-01	None	None	Cholesterol in medium LDL	Lipoprotein subclasses	blue
M_LDL_CE	Component 2	0.011	0.042	7.9e-01	0.08	0.039	3.9e-02	0.048	0.028	8.9e-02	2.3e-01	None	None	Cholesteryl esters in medium LDL	Lipoprotein subclasses	blue
M_LDL_CE_PCT	Component 2	-0.026	0.042	5.4e-01	0.1	0.038	8.8e-03	0.043	0.028	1.3e-01	2.6e-02	None	Heterogeneous	Cholesteryl esters to total lipids ratio in medium LDL	Relative lipoprotein lipid concentrations	brown
M_LDL_C_PCT	Component 2	0.028	0.042	5.0e-01	0.025	0.038	5.1e-01	0.026	0.028	3.5e-01	9.6e-01	None	None	Cholesterol to total lipids ratio in medium LDL	Relative lipoprotein lipid concentrations	blue
M_LDL_FC	Component 2	0.031	0.042	4.6e-01	0.039	0.038	3.1e-01	0.035	0.028	2.1e-01	8.7e-01	None	None	Free cholesterol in medium LDL	Lipoprotein subclasses	blue
M_LDL_FC_PCT	Component 2	0.049	0.042	2.4e-01	-0.092	0.038	1.6e-02	-0.028	0.028	3.2e-01	1.2e-02	None	Heterogeneous	Free cholesterol to total lipids ratio in medium LDL	Relative lipoprotein lipid concentrations	turquoise
M_LDL_L	Component 2	0.015	0.042	7.2e-01	0.076	0.038	4.9e-02	0.048	0.028	9.0e-02	2.8e-01	None	None	Total lipids in medium LDL	Lipoprotein subclasses	blue
M_LDL_P	Component 2	0.011	0.042	7.9e-01	0.094	0.038	1.5e-02	0.056	0.028	4.8e-02	1.5e-01	None	None	Concentration of medium LDL particles	Lipoprotein subclasses	blue
M_LDL_PL	Component 2	0.017	0.042	6.8e-01	0.067	0.039	8.1e-02	0.044	0.028	1.2e-01	3.8e-01	None	None	Phospholipids in medium LDL	Lipoprotein subclasses	blue
M_LDL_PL_PCT	Component 2	0.02	0.042	6.3e-01	-0.087	0.038	2.3e-02	-0.038	0.028	1.7e-01	5.8e-02	None	None	Phospholipids to total lipids ratio in medium LDL	Relative lipoprotein lipid concentrations	brown
M_LDL_TG	Component 2	-0.021	0.042	6.1e-01	0.095	0.038	1.4e-02	0.042	0.028	1.4e-01	4.1e-02	None	Heterogeneous	Triglycerides in medium LDL	Lipoprotein subclasses	brown
M_LDL_TG_PCT	Component 2	-0.046	0.042	2.7e-01	0.027	0.038	4.9e-01	-0.006	0.028	8.2e-01	2.0e-01	None	None	Triglycerides to total lipids ratio in medium LDL	Relative lipoprotein lipid concentrations	yellow
M_VLDL_C	Component 2	0.024	0.042	5.6e-01	0.085	0.038	2.7e-02	0.057	0.028	4.2e-02	2.8e-01	None	None	Cholesterol in medium VLDL	Lipoprotein subclasses	blue
M_VLDL_CE	Component 2	0.036	0.042	3.8e-01	0.07	0.038	6.9e-02	0.054	0.028	5.3e-02	5.5e-01	None	None	Cholesteryl esters in medium VLDL	Lipoprotein subclasses	blue
M_VLDL_CE_PCT	Component 2	0.062	0.041	1.4e-01	-0.015	0.038	6.9e-01	0.02	0.028	4.7e-01	1.7e-01	None	None	Cholesteryl esters to total lipids ratio in medium VLDL	Relative lipoprotein lipid concentrations	yellow
M_VLDL_C_PCT	Component 2	0.062	0.041	1.3e-01	-0.019	0.038	6.2e-01	0.018	0.028	5.1e-01	1.5e-01	None	None	Cholesterol to total lipids ratio in medium VLDL	Relative lipoprotein lipid concentrations	yellow
M_VLDL_FC	Component 2	0.008	0.042	8.4e-01	0.097	0.038	1.2e-02	0.056	0.028	4.7e-02	1.2e-01	None	None	Free cholesterol in medium VLDL	Lipoprotein subclasses	brown
M_VLDL_FC_PCT	Component 2	0.052	0.041	2.1e-01	-0.012	0.038	7.6e-01	0.017	0.028	5.4e-01	2.6e-01	None	None	Free cholesterol to total lipids ratio in medium VLDL	Relative lipoprotein lipid concentrations	yellow
M_VLDL_L	Component 2	-0.013	0.042	7.6e-01	0.111	0.038	3.9e-03	0.055	0.028	5.4e-02	2.9e-02	None	Heterogeneous	Total lipids in medium VLDL	Lipoprotein subclasses	brown
M_VLDL_P	Component 2	-0.01	0.042	8.0e-01	0.104	0.038	6.8e-03	0.052	0.028	6.7e-02	4.3e-02	None	Heterogeneous	Concentration of medium VLDL particles	Lipoprotein subclasses	brown
M_VLDL_PL	Component 2	0.003	0.042	9.4e-01	0.107	0.038	5.6e-03	0.06	0.028	3.5e-02	6.9e-02	None	None	Phospholipids in medium VLDL	Lipoprotein subclasses	brown
M_VLDL_PL_PCT	Component 2	0.046	0.041	2.7e-01	0.007	0.038	8.6e-01	0.025	0.028	3.8e-01	4.9e-01	None	None	Phospholipids to total lipids ratio in medium VLDL	Relative lipoprotein lipid concentrations	yellow
M_VLDL_TG	Component 2	-0.038	0.042	3.6e-01	0.108	0.038	5.2e-03	0.041	0.028	1.5e-01	1.0e-02	None	Heterogeneous	Triglycerides in medium VLDL	Lipoprotein subclasses	turquoise
M_VLDL_TG_PCT	Component 2	-0.062	0.041	1.4e-01	0.023	0.038	5.4e-01	-0.016	0.028	5.8e-01	1.3e-01	None	None	Triglycerides to total lipids ratio in medium VLDL	Relative lipoprotein lipid concentrations	yellow
NON_HDL_C	Component 2	0.031	0.042	4.5e-01	0.071	0.038	6.3e-02	0.053	0.028	6.0e-02	4.8e-01	None	None	Total cholesterol minus HDL-C	Cholesterol	blue
OMEGA_3	Component 2	-0.002	0.042	9.7e-01	-0.007	0.038	8.6e-01	-0.004	0.028	8.7e-01	9.3e-01	None	None	Omega-3 fatty acids	Fatty acids	grey
OMEGA_3_PCT	Component 2	-0.004	0.042	9.3e-01	-0.061	0.038	1.1e-01	-0.035	0.028	2.1e-01	3.1e-01	None	None	Ratio of omega-3 fatty acids to total fatty acids	Fatty acids	grey
OMEGA_6	Component 2	-0.003	0.042	9.5e-01	0.069	0.038	7.0e-02	0.036	0.028	1.9e-01	2.0e-01	None	None	Omega-6 fatty acids	Fatty acids	blue
OMEGA_6_BY_OMEGA_3	Component 2	0.002	0.042	9.7e-01	0.045	0.038	2.3e-01	0.026	0.028	3.6e-01	4.4e-01	None	None	Ratio of omega-6 fatty acids to omega-3 fatty acids	Fatty acids	grey
OMEGA_6_PCT	Component 2	0.002	0.042	9.6e-01	-0.048	0.038	2.1e-01	-0.025	0.028	3.7e-01	3.8e-01	None	None	Ratio of omega-6 fatty acids to total fatty acids	Fatty acids	turquoise
PHE	Component 2	-0.05	0.041	2.2e-01	-0.092	0.038	1.6e-02	-0.073	0.028	9.5e-03	4.6e-01	None	None	Phenylalanine	Amino acids	grey
PHOSPHATIDYLC	Component 2	0.014	0.041	7.3e-01	0.057	0.038	1.3e-01	0.038	0.028	1.8e-01	4.5e-01	None	None	Phosphatidylcholines	Other lipids	red
PHOSPHOGLYC	Component 2	0.014	0.041	7.3e-01	0.043	0.038	2.6e-01	0.03	0.028	2.9e-01	6.1e-01	None	None	Phosphoglycerides	Other lipids	red
PUFA	Component 2	-0.005	0.042	9.0e-01	0.061	0.038	1.1e-01	0.03	0.028	2.8e-01	2.4e-01	None	None	Polyunsaturated fatty acids	Fatty acids	blue
PUFA_BY_MUFA	Component 2	0.048	0.042	2.5e-01	-0.098	0.038	1.0e-02	-0.032	0.028	2.6e-01	9.4e-03	None	Heterogeneous	Ratio of polyunsaturated fatty acids to monounsaturated fatty acids	Fatty acids	turquoise
PUFA_PCT	Component 2	-0.007	0.041	8.6e-01	-0.075	0.038	4.8e-02	-0.044	0.028	1.2e-01	2.2e-01	None	None	Ratio of polyunsaturated fatty acids to total fatty acids	Fatty acids	turquoise
PYRUVATE	Component 2	-0.075	0.041	7.1e-02	0.048	0.038	2.1e-01	-0.009	0.028	7.6e-01	2.9e-02	None	None	Pyruvate	Glycolysis related metabolites	grey
REMNANT_C	Component 2	0.027	0.042	5.1e-01	0.085	0.038	2.7e-02	0.058	0.028	3.8e-02	3.1e-01	None	None	Remnant cholesterol (non-HDL, non-LDL -cholesterol)	Cholesterol	red
SFA	Component 2	0.016	0.041	7.1e-01	0.072	0.038	6.1e-02	0.046	0.028	1.0e-01	3.2e-01	None	None	Saturated fatty acids	Fatty acids	brown
SFA_PCT	Component 2	0.058	0.041	1.6e-01	0.011	0.038	7.8e-01	0.032	0.028	2.5e-01	4.0e-01	None	None	Ratio of saturated fatty acids to total fatty acids	Fatty acids	grey
SPHINGOMYELINS	Component 2	0.048	0.042	2.5e-01	0.031	0.038	4.2e-01	0.039	0.028	1.7e-01	7.7e-01	None	None	Sphingomyelins	Other lipids	red
S_HDL_C	Component 2	-0.002	0.042	9.6e-01	-0.016	0.038	6.8e-01	-0.01	0.028	7.3e-01	8.1e-01	None	None	Cholesterol in small HDL	Lipoprotein subclasses	green
S_HDL_CE	Component 2	-0.0	0.042	1.0e+00	-0.031	0.038	4.3e-01	-0.017	0.028	5.6e-01	5.9e-01	None	None	Cholesteryl esters in small HDL	Lipoprotein subclasses	green
S_HDL_CE_PCT	Component 2	0.029	0.042	4.9e-01	-0.079	0.038	3.8e-02	-0.03	0.028	2.8e-01	5.7e-02	None	None	Cholesteryl esters to total lipids ratio in small HDL	Relative lipoprotein lipid concentrations	turquoise
S_HDL_C_PCT	Component 2	0.038	0.042	3.7e-01	-0.058	0.038	1.3e-01	-0.015	0.028	6.0e-01	9.0e-02	None	None	Cholesterol to total lipids ratio in small HDL	Relative lipoprotein lipid concentrations	turquoise
S_HDL_FC	Component 2	-0.003	0.041	9.4e-01	0.022	0.038	5.6e-01	0.011	0.028	7.0e-01	6.5e-01	None	None	Free cholesterol in small HDL	Lipoprotein subclasses	green
S_HDL_FC_PCT	Component 2	0.035	0.042	4.0e-01	0.072	0.038	6.2e-02	0.055	0.028	5.2e-02	5.2e-01	None	None	Free cholesterol to total lipids ratio in small HDL	Relative lipoprotein lipid concentrations	black
S_HDL_L	Component 2	-0.016	0.042	7.0e-01	-0.001	0.038	9.8e-01	-0.008	0.028	7.8e-01	7.9e-01	None	None	Total lipids in small HDL	Lipoprotein subclasses	green
S_HDL_P	Component 2	-0.01	0.042	8.1e-01	-0.009	0.038	8.1e-01	-0.01	0.028	7.3e-01	9.9e-01	None	None	Concentration of small HDL particles	Lipoprotein subclasses	green
S_HDL_PL	Component 2	-0.014	0.042	7.4e-01	0.0	0.038	9.9e-01	-0.006	0.028	8.3e-01	8.0e-01	None	None	Phospholipids in small HDL	Lipoprotein subclasses	green
S_HDL_PL_PCT	Component 2	0.01	0.042	8.2e-01	0.013	0.038	7.4e-01	0.011	0.028	6.9e-01	9.6e-01	None	None	Phospholipids to total lipids ratio in small HDL	Relative lipoprotein lipid concentrations	green
S_HDL_TG	Component 2	-0.058	0.042	1.7e-01	0.064	0.038	9.7e-02	0.008	0.028	7.7e-01	3.3e-02	None	None	Triglycerides in small HDL	Lipoprotein subclasses	turquoise
S_HDL_TG_PCT	Component 2	-0.067	0.042	1.1e-01	0.069	0.038	7.2e-02	0.008	0.028	7.9e-01	1.7e-02	None	None	Triglycerides to total lipids ratio in small HDL	Relative lipoprotein lipid concentrations	turquoise
S_LDL_C	Component 2	0.031	0.042	4.6e-01	0.077	0.038	4.7e-02	0.056	0.028	4.9e-02	4.2e-01	None	None	Cholesterol in small LDL	Lipoprotein subclasses	blue
S_LDL_CE	Component 2	0.024	0.042	5.7e-01	0.083	0.039	3.1e-02	0.056	0.028	4.8e-02	2.9e-01	None	None	Cholesteryl esters in small LDL	Lipoprotein subclasses	blue
S_LDL_CE_PCT	Component 2	-0.049	0.042	2.5e-01	0.028	0.039	4.7e-01	-0.007	0.028	8.0e-01	1.8e-01	None	None	Cholesteryl esters to total lipids ratio in small LDL	Relative lipoprotein lipid concentrations	brown
S_LDL_C_PCT	Component 2	-0.017	0.042	6.8e-01	-0.049	0.038	2.0e-01	-0.034	0.028	2.2e-01	5.7e-01	None	None	Cholesterol to total lipids ratio in small LDL	Relative lipoprotein lipid concentrations	blue
S_LDL_FC	Component 2	0.047	0.042	2.6e-01	0.052	0.038	1.8e-01	0.049	0.028	8.0e-02	9.3e-01	None	None	Free cholesterol in small LDL	Lipoprotein subclasses	blue
S_LDL_FC_PCT	Component 2	0.032	0.042	4.5e-01	-0.075	0.038	4.9e-02	-0.027	0.028	3.5e-01	5.8e-02	None	None	Free cholesterol to total lipids ratio in small LDL	Relative lipoprotein lipid concentrations	turquoise
S_LDL_L	Component 2	0.035	0.042	4.1e-01	0.087	0.038	2.4e-02	0.063	0.028	2.6e-02	3.6e-01	None	None	Total lipids in small LDL	Lipoprotein subclasses	blue
S_LDL_P	Component 2	0.034	0.042	4.1e-01	0.089	0.038	2.1e-02	0.064	0.028	2.4e-02	3.4e-01	None	None	Concentration of small LDL particles	Lipoprotein subclasses	blue
S_LDL_PL	Component 2	0.053	0.042	2.0e-01	0.094	0.038	1.5e-02	0.075	0.028	7.9e-03	4.7e-01	None	None	Phospholipids in small LDL	Lipoprotein subclasses	blue
S_LDL_PL_PCT	Component 2	0.06	0.042	1.5e-01	0.011	0.039	7.7e-01	0.034	0.028	2.4e-01	3.9e-01	None	None	Phospholipids to total lipids ratio in small LDL	Relative lipoprotein lipid concentrations	brown
S_LDL_TG	Component 2	-0.02	0.042	6.3e-01	0.095	0.038	1.4e-02	0.042	0.028	1.4e-01	4.3e-02	None	Heterogeneous	Triglycerides in small LDL	Lipoprotein subclasses	turquoise
S_LDL_TG_PCT	Component 2	-0.061	0.042	1.5e-01	0.048	0.038	2.1e-01	-0.002	0.028	9.6e-01	5.5e-02	None	None	Triglycerides to total lipids ratio in small LDL	Relative lipoprotein lipid concentrations	yellow
S_VLDL_C	Component 2	-0.003	0.042	9.4e-01	0.089	0.038	2.1e-02	0.047	0.028	9.7e-02	1.0e-01	None	None	Cholesterol in small VLDL	Lipoprotein subclasses	brown
S_VLDL_CE	Component 2	-0.009	0.042	8.4e-01	0.086	0.038	2.5e-02	0.043	0.028	1.3e-01	9.6e-02	None	None	Cholesteryl esters in small VLDL	Lipoprotein subclasses	brown
S_VLDL_CE_PCT	Component 2	0.031	0.042	4.6e-01	-0.02	0.038	5.9e-01	0.003	0.028	9.2e-01	3.7e-01	None	None	Cholesteryl esters to total lipids ratio in small VLDL	Relative lipoprotein lipid concentrations	yellow
S_VLDL_C_PCT	Component 2	0.056	0.041	1.7e-01	-0.023	0.038	5.5e-01	0.014	0.028	6.3e-01	1.6e-01	None	None	Cholesterol to total lipids ratio in small VLDL	Relative lipoprotein lipid concentrations	yellow
S_VLDL_FC	Component 2	0.007	0.042	8.7e-01	0.092	0.038	1.7e-02	0.053	0.028	6.0e-02	1.3e-01	None	None	Free cholesterol in small VLDL	Lipoprotein subclasses	brown
S_VLDL_FC_PCT	Component 2	0.072	0.042	8.3e-02	-0.021	0.038	5.8e-01	0.022	0.028	4.4e-01	9.9e-02	None	None	Free cholesterol to total lipids ratio in small VLDL	Relative lipoprotein lipid concentrations	yellow
S_VLDL_L	Component 2	-0.024	0.042	5.6e-01	0.104	0.038	7.0e-03	0.045	0.028	1.1e-01	2.4e-02	None	Heterogeneous	Total lipids in small VLDL	Lipoprotein subclasses	brown
S_VLDL_P	Component 2	-0.028	0.042	5.0e-01	0.101	0.038	8.3e-03	0.042	0.028	1.3e-01	2.2e-02	None	Heterogeneous	Concentration of small VLDL particles	Lipoprotein subclasses	brown
S_VLDL_PL	Component 2	-0.007	0.042	8.7e-01	0.101	0.038	8.9e-03	0.052	0.028	6.8e-02	5.9e-02	None	None	Phospholipids in small VLDL	Lipoprotein subclasses	brown
S_VLDL_PL_PCT	Component 2	0.075	0.042	7.4e-02	-0.024	0.038	5.2e-01	0.021	0.028	4.6e-01	8.0e-02	None	None	Phospholipids to total lipids ratio in small VLDL	Relative lipoprotein lipid concentrations	yellow
S_VLDL_TG	Component 2	-0.055	0.042	1.9e-01	0.099	0.038	9.7e-03	0.029	0.028	3.1e-01	6.3e-03	None	Heterogeneous	Triglycerides in small VLDL	Lipoprotein subclasses	turquoise
S_VLDL_TG_PCT	Component 2	-0.064	0.041	1.2e-01	0.025	0.038	5.0e-01	-0.016	0.028	5.8e-01	1.1e-01	None	None	Triglycerides to total lipids ratio in small VLDL	Relative lipoprotein lipid concentrations	yellow
TG_BY_PG	Component 2	-0.055	0.042	1.9e-01	0.09	0.038	2.0e-02	0.024	0.028	4.0e-01	1.1e-02	None	Heterogeneous	Ratio of triglycerides to phosphoglycerides	Other lipids	turquoise
TOTAL_BCAA	Component 2	-0.093	0.041	2.6e-02	-0.096	0.038	1.2e-02	-0.095	0.028	7.7e-04	9.5e-01	None	None	Total concentration of branched-chain amino acids (leucine + isoleucine + valine)	Amino acids	grey
TOTAL_C	Component 2	0.041	0.041	3.2e-01	0.057	0.038	1.4e-01	0.049	0.028	7.8e-02	7.9e-01	None	None	Total cholesterol	Cholesterol	red
TOTAL_CE	Component 2	0.043	0.041	3.0e-01	0.051	0.038	1.9e-01	0.047	0.028	9.3e-02	9.0e-01	None	None	Total esterified cholesterol	Cholesteryl esters	red
TOTAL_FA	Component 2	-0.001	0.042	9.9e-01	0.077	0.038	4.3e-02	0.042	0.028	1.4e-01	1.7e-01	None	None	Total fatty acids	Fatty acids	brown
TOTAL_FC	Component 2	0.047	0.041	2.6e-01	0.069	0.038	7.1e-02	0.059	0.028	3.6e-02	6.9e-01	None	None	Total free cholesterol	Free cholesterol	red
TOTAL_L	Component 2	0.039	0.041	3.5e-01	0.081	0.038	3.4e-02	0.062	0.028	2.8e-02	4.5e-01	None	None	Total lipids in lipoprotein particles	Total lipids	blue
TOTAL_P	Component 2	0.024	0.042	5.6e-01	-0.0	0.038	9.9e-01	0.011	0.028	7.0e-01	6.6e-01	None	None	Total concentration of lipoprotein particles	Lipoprotein particle concentrations	green
TOTAL_PL	Component 2	0.036	0.041	3.9e-01	0.062	0.038	1.0e-01	0.05	0.028	7.4e-02	6.4e-01	None	None	Total phospholipids in lipoprotein particles	Phospholipids	red
TOTAL_TG	Component 2	-0.037	0.042	3.8e-01	0.098	0.038	1.0e-02	0.037	0.028	1.9e-01	1.7e-02	None	Heterogeneous	Total triglycerides	Triglycerides	turquoise
TYR	Component 2	-0.093	0.041	2.4e-02	-0.094	0.038	1.4e-02	-0.094	0.028	8.5e-04	9.9e-01	None	None	Tyrosine	Amino acids	grey
UNSATURATION	Component 2	0.005	0.042	9.0e-01	-0.105	0.038	5.9e-03	-0.055	0.028	5.0e-02	5.1e-02	None	None	Degree of unsaturation	Fatty acids	grey
VAL	Component 2	-0.085	0.042	4.1e-02	-0.092	0.038	1.6e-02	-0.089	0.028	1.6e-03	9.0e-01	None	None	Valine	Amino acids	grey
VLDL_C	Component 2	0.006	0.042	8.9e-01	0.099	0.038	1.0e-02	0.056	0.028	4.7e-02	1.0e-01	None	None	VLDL cholesterol	Cholesterol	brown
VLDL_CE	Component 2	0.012	0.042	7.8e-01	0.093	0.038	1.6e-02	0.056	0.028	4.8e-02	1.5e-01	None	None	Cholesteryl esters in VLDL	Cholesteryl esters	brown
VLDL_FC	Component 2	-0.006	0.042	8.9e-01	0.098	0.038	1.1e-02	0.05	0.028	7.6e-02	6.9e-02	None	None	Free cholesterol in VLDL	Free cholesterol	brown
VLDL_L	Component 2	-0.022	0.042	6.0e-01	0.102	0.038	8.4e-03	0.045	0.028	1.1e-01	3.0e-02	None	Heterogeneous	Total lipids in VLDL	Total lipids	brown
VLDL_P	Component 2	-0.009	0.042	8.3e-01	0.108	0.038	4.9e-03	0.055	0.028	5.3e-02	3.9e-02	None	Heterogeneous	Concentration of VLDL particles	Lipoprotein particle concentrations	brown
VLDL_PL	Component 2	-0.009	0.042	8.3e-01	0.103	0.038	7.6e-03	0.052	0.028	6.8e-02	4.9e-02	None	Heterogeneous	Phospholipids in VLDL	Phospholipids	brown
VLDL_SIZE	Component 2	-0.053	0.042	2.1e-01	0.072	0.038	6.3e-02	0.015	0.028	6.1e-01	2.8e-02	None	None	Average diameter for VLDL particles	Lipoprotein particle sizes	turquoise
VLDL_TG	Component 2	-0.048	0.042	2.5e-01	0.095	0.038	1.4e-02	0.029	0.028	3.0e-01	1.2e-02	None	Heterogeneous	Triglycerides in VLDL	Triglycerides	turquoise
XL_HDL_C	Component 2	0.065	0.042	1.2e-01	0.013	0.039	7.3e-01	0.037	0.028	1.9e-01	3.6e-01	None	None	Cholesterol in very large HDL	Lipoprotein subclasses	black
XL_HDL_CE	Component 2	0.066	0.042	1.2e-01	0.012	0.039	7.6e-01	0.037	0.028	2.0e-01	3.4e-01	None	None	Cholesteryl esters in very large HDL	Lipoprotein subclasses	black
XL_HDL_CE_PCT	Component 2	-0.069	0.042	9.7e-02	-0.012	0.038	7.6e-01	-0.038	0.028	1.8e-01	3.1e-01	None	None	Cholesteryl esters to total lipids ratio in very large HDL	Relative lipoprotein lipid concentrations	grey
XL_HDL_C_PCT	Component 2	-0.088	0.042	3.5e-02	-0.031	0.039	4.3e-01	-0.057	0.028	4.3e-02	3.1e-01	None	None	Cholesterol to total lipids ratio in very large HDL	Relative lipoprotein lipid concentrations	black
XL_HDL_FC	Component 2	0.059	0.042	1.6e-01	0.019	0.038	6.2e-01	0.037	0.028	1.9e-01	4.8e-01	None	None	Free cholesterol in very large HDL	Lipoprotein subclasses	black
XL_HDL_FC_PCT	Component 2	-0.101	0.042	1.5e-02	-0.023	0.039	5.5e-01	-0.059	0.028	3.6e-02	1.7e-01	None	None	Free cholesterol to total lipids ratio in very large HDL	Relative lipoprotein lipid concentrations	black
XL_HDL_L	Component 2	0.062	0.042	1.4e-01	0.02	0.039	6.1e-01	0.039	0.028	1.7e-01	4.6e-01	None	None	Total lipids in very large HDL	Lipoprotein subclasses	black
XL_HDL_P	Component 2	0.055	0.042	1.8e-01	0.026	0.038	4.9e-01	0.04	0.028	1.6e-01	6.1e-01	None	None	Concentration of very large HDL particles	Lipoprotein subclasses	black
XL_HDL_PL	Component 2	0.058	0.042	1.7e-01	0.018	0.039	6.3e-01	0.037	0.028	2.0e-01	4.9e-01	None	None	Phospholipids in very large HDL	Lipoprotein subclasses	black
XL_HDL_PL_PCT	Component 2	0.097	0.041	1.9e-02	-0.02	0.038	5.9e-01	0.034	0.028	2.3e-01	3.7e-02	None	Heterogeneous	Phospholipids to total lipids ratio in very large HDL	Relative lipoprotein lipid concentrations	grey
XL_HDL_TG	Component 2	-0.019	0.042	6.5e-01	0.11	0.038	3.7e-03	0.052	0.028	6.3e-02	2.2e-02	None	Heterogeneous	Triglycerides in very large HDL	Lipoprotein subclasses	brown
XL_HDL_TG_PCT	Component 2	-0.101	0.042	1.6e-02	0.052	0.039	1.7e-01	-0.018	0.028	5.2e-01	6.8e-03	None	Heterogeneous	Triglycerides to total lipids ratio in very large HDL	Relative lipoprotein lipid concentrations	turquoise
XL_VLDL_C	Component 2	-0.028	0.042	5.0e-01	0.094	0.039	1.5e-02	0.038	0.028	1.8e-01	3.2e-02	None	Heterogeneous	Cholesterol in very large VLDL	Lipoprotein subclasses	brown
XL_VLDL_CE	Component 2	-0.027	0.042	5.3e-01	0.101	0.039	8.8e-03	0.043	0.028	1.3e-01	2.5e-02	None	Heterogeneous	Cholesteryl esters in very large VLDL	Lipoprotein subclasses	brown
XL_VLDL_CE_PCT	Component 2	0.062	0.041	1.4e-01	-0.035	0.038	3.6e-01	0.009	0.028	7.4e-01	8.8e-02	None	None	Cholesteryl esters to total lipids ratio in very large VLDL	Relative lipoprotein lipid concentrations	grey
XL_VLDL_C_PCT	Component 2	0.057	0.041	1.7e-01	-0.024	0.038	5.2e-01	0.013	0.028	6.5e-01	1.5e-01	None	None	Cholesterol to total lipids ratio in very large VLDL	Relative lipoprotein lipid concentrations	grey
XL_VLDL_FC	Component 2	-0.025	0.042	5.5e-01	0.084	0.039	2.9e-02	0.034	0.028	2.3e-01	5.4e-02	None	None	Free cholesterol in very large VLDL	Lipoprotein subclasses	turquoise
XL_VLDL_FC_PCT	Component 2	0.038	0.042	3.7e-01	0.042	0.038	2.7e-01	0.04	0.028	1.5e-01	9.4e-01	None	None	Free cholesterol to total lipids ratio in very large VLDL	Relative lipoprotein lipid concentrations	grey
XL_VLDL_L	Component 2	-0.036	0.042	4.0e-01	0.086	0.039	2.7e-02	0.03	0.028	2.9e-01	3.3e-02	None	Heterogeneous	Total lipids in very large VLDL	Lipoprotein subclasses	turquoise
XL_VLDL_P	Component 2	-0.034	0.042	4.1e-01	0.083	0.039	3.2e-02	0.029	0.028	3.1e-01	3.9e-02	None	Heterogeneous	Concentration of very large VLDL particles	Lipoprotein subclasses	turquoise
XL_VLDL_PL	Component 2	-0.033	0.042	4.3e-01	0.082	0.039	3.5e-02	0.029	0.028	3.1e-01	4.4e-02	None	Heterogeneous	Phospholipids in very large VLDL	Lipoprotein subclasses	turquoise
XL_VLDL_PL_PCT	Component 2	-0.011	0.042	7.9e-01	0.066	0.038	8.1e-02	0.032	0.028	2.6e-01	1.7e-01	None	None	Phospholipids to total lipids ratio in very large VLDL	Relative lipoprotein lipid concentrations	grey
XL_VLDL_TG	Component 2	-0.04	0.042	3.3e-01	0.081	0.038	3.5e-02	0.025	0.028	3.7e-01	3.2e-02	None	Heterogeneous	Triglycerides in very large VLDL	Lipoprotein subclasses	turquoise
XL_VLDL_TG_PCT	Component 2	0.019	0.042	6.4e-01	0.08	0.038	3.5e-02	0.053	0.028	6.0e-02	2.8e-01	None	None	Triglycerides to total lipids ratio in very large VLDL	Relative lipoprotein lipid concentrations	grey
XS_VLDL_C	Component 2	0.04	0.042	3.3e-01	0.073	0.038	5.4e-02	0.058	0.028	3.8e-02	5.6e-01	None	None	Cholesterol in very small VLDL	Lipoprotein subclasses	red
XS_VLDL_CE	Component 2	0.046	0.042	2.7e-01	0.066	0.038	8.4e-02	0.057	0.028	4.3e-02	7.3e-01	None	None	Cholesteryl esters in very small VLDL	Lipoprotein subclasses	red
XS_VLDL_CE_PCT	Component 2	0.062	0.042	1.4e-01	-0.034	0.038	3.7e-01	0.01	0.028	7.2e-01	8.9e-02	None	None	Cholesteryl esters to total lipids ratio in very small VLDL	Relative lipoprotein lipid concentrations	yellow
XS_VLDL_C_PCT	Component 2	0.063	0.042	1.3e-01	-0.033	0.038	3.8e-01	0.011	0.028	7.1e-01	8.9e-02	None	None	Cholesterol to total lipids ratio in very small VLDL	Relative lipoprotein lipid concentrations	yellow
XS_VLDL_FC	Component 2	0.019	0.042	6.5e-01	0.087	0.038	2.3e-02	0.056	0.028	4.7e-02	2.3e-01	None	None	Free cholesterol in very small VLDL	Lipoprotein subclasses	brown
XS_VLDL_FC_PCT	Component 2	0.031	0.042	4.5e-01	-0.003	0.038	9.3e-01	0.012	0.028	6.6e-01	5.4e-01	None	None	Free cholesterol to total lipids ratio in very small VLDL	Relative lipoprotein lipid concentrations	yellow
XS_VLDL_L	Component 2	0.022	0.042	5.9e-01	0.095	0.038	1.3e-02	0.062	0.028	2.8e-02	2.0e-01	None	None	Total lipids in very small VLDL	Lipoprotein subclasses	brown
XS_VLDL_P	Component 2	0.014	0.042	7.4e-01	0.091	0.038	1.7e-02	0.056	0.028	4.6e-02	1.7e-01	None	None	Concentration of very small VLDL particles	Lipoprotein subclasses	brown
XS_VLDL_PL	Component 2	0.02	0.042	6.4e-01	0.096	0.038	1.2e-02	0.062	0.028	2.9e-02	1.8e-01	None	None	Phospholipids in very small VLDL	Lipoprotein subclasses	brown
XS_VLDL_PL_PCT	Component 2	0.01	0.042	8.1e-01	0.067	0.038	7.8e-02	0.041	0.028	1.4e-01	3.1e-01	None	None	Phospholipids to total lipids ratio in very small VLDL	Relative lipoprotein lipid concentrations	grey
XS_VLDL_TG	Component 2	-0.028	0.042	5.1e-01	0.098	0.038	1.0e-02	0.041	0.028	1.4e-01	2.6e-02	None	Heterogeneous	Triglycerides in very small VLDL	Lipoprotein subclasses	brown
XS_VLDL_TG_PCT	Component 2	-0.073	0.041	7.8e-02	0.016	0.038	6.8e-01	-0.025	0.028	3.7e-01	1.1e-01	None	None	Triglycerides to total lipids ratio in very small VLDL	Relative lipoprotein lipid concentrations	yellow
XXL_VLDL_C	Component 2	-0.031	0.042	4.6e-01	0.055	0.038	1.5e-01	0.016	0.028	5.8e-01	1.3e-01	None	None	Cholesterol in chylomicrons and extremely large VLDL	Lipoprotein subclasses	turquoise
XXL_VLDL_CE	Component 2	-0.034	0.042	4.2e-01	0.066	0.039	8.5e-02	0.021	0.028	4.6e-01	7.9e-02	None	None	Cholesteryl esters in chylomicrons and extremely large VLDL	Lipoprotein subclasses	turquoise
XXL_VLDL_FC	Component 2	-0.025	0.042	5.5e-01	0.039	0.038	3.1e-01	0.01	0.028	7.3e-01	2.5e-01	None	None	Free cholesterol in chylomicrons and extremely large VLDL	Lipoprotein subclasses	turquoise
XXL_VLDL_L	Component 2	-0.021	0.042	6.2e-01	0.04	0.038	3.0e-01	0.012	0.028	6.7e-01	2.8e-01	None	None	Total lipids in chylomicrons and extremely large VLDL	Lipoprotein subclasses	turquoise
XXL_VLDL_P	Component 2	-0.018	0.042	6.6e-01	0.043	0.038	2.6e-01	0.015	0.028	6.0e-01	2.8e-01	None	None	Concentration of chylomicrons and extremely large VLDL particles	Lipoprotein subclasses	turquoise
XXL_VLDL_PL	Component 2	-0.021	0.042	6.1e-01	0.039	0.038	3.2e-01	0.011	0.028	6.9e-01	2.9e-01	None	None	Phospholipids in chylomicrons and extremely large VLDL	Lipoprotein subclasses	turquoise
XXL_VLDL_TG	Component 2	-0.01	0.042	8.2e-01	0.034	0.038	3.8e-01	0.014	0.028	6.3e-01	4.4e-01	None	None	Triglycerides in chylomicrons and extremely large VLDL	Lipoprotein subclasses	turquoise
ACETATE	Component 3	-0.122	0.041	3.5e-03	-0.033	0.039	3.9e-01	-0.075	0.028	8.4e-03	1.2e-01	None	None	Acetate	Ketone bodies	grey
ACETOACETATE	Component 3	-0.062	0.041	1.3e-01	-0.078	0.039	4.5e-02	-0.071	0.028	1.2e-02	7.8e-01	None	None	Acetoacetate	Ketone bodies	grey
ACETONE	Component 3	-0.064	0.041	1.2e-01	-0.046	0.039	2.4e-01	-0.054	0.028	5.5e-02	7.5e-01	None	None	Acetone	Ketone bodies	grey
ALA	Component 3	0.05	0.041	2.2e-01	0.046	0.039	2.4e-01	0.048	0.028	8.9e-02	9.4e-01	None	None	Alanine	Amino acids	grey
ALBUMIN	Component 3	-0.003	0.041	9.3e-01	-0.011	0.039	7.7e-01	-0.008	0.028	7.9e-01	8.9e-01	None	None	Albumin	Fluid balance	grey
APOA1	Component 3	-0.0	0.041	9.9e-01	-0.022	0.039	5.7e-01	-0.012	0.028	6.8e-01	7.0e-01	None	None	Apolipoprotein A1	Apolipoproteins	green
APOB	Component 3	-0.003	0.041	9.4e-01	0.026	0.039	5.1e-01	0.012	0.028	6.7e-01	6.1e-01	None	None	Apolipoprotein B	Apolipoproteins	blue
APOB_BY_APOA1	Component 3	0.008	0.042	8.5e-01	0.036	0.039	3.6e-01	0.023	0.029	4.3e-01	6.3e-01	None	None	Ratio of apolipoprotein B to apolipoprotein A1	Apolipoproteins	brown
BOHBUTYRATE	Component 3	-0.029	0.041	4.9e-01	-0.047	0.039	2.3e-01	-0.038	0.028	1.8e-01	7.5e-01	None	None	3-Hydroxybutyrate	Ketone bodies	grey
CHOLINES	Component 3	0.0	0.041	9.9e-01	-0.006	0.039	8.9e-01	-0.003	0.028	9.2e-01	9.1e-01	None	None	Total cholines	Other lipids	red
CITRATE	Component 3	-0.034	0.041	4.0e-01	-0.017	0.039	6.7e-01	-0.025	0.028	3.8e-01	7.5e-01	None	None	Citrate	Glycolysis related metabolites	grey
CLINICAL_LDL_C	Component 3	-0.005	0.041	9.0e-01	0.033	0.039	4.0e-01	0.015	0.028	6.0e-01	5.0e-01	None	None	Clinical LDL cholesterol	Cholesterol	blue
CREATININE	Component 3	-0.03	0.042	4.7e-01	0.061	0.039	1.2e-01	0.019	0.028	5.1e-01	1.1e-01	None	None	Creatinine	Fluid balance	grey
DHA	Component 3	-0.076	0.042	6.7e-02	-0.031	0.039	4.2e-01	-0.052	0.028	6.6e-02	4.3e-01	None	None	Docosahexaenoic acid	Fatty acids	grey
DHA_PCT	Component 3	-0.078	0.042	6.4e-02	-0.018	0.039	6.5e-01	-0.046	0.029	1.1e-01	2.9e-01	None	None	Ratio of docosahexaenoic acid to total fatty acids	Fatty acids	grey
GLN	Component 3	0.115	0.041	5.0e-03	0.045	0.039	2.5e-01	0.079	0.028	5.4e-03	2.2e-01	None	None	Glutamine	Amino acids	grey
GLUCOSE	Component 3	0.083	0.041	4.2e-02	0.106	0.039	6.3e-03	0.095	0.028	6.9e-04	6.9e-01	None	None	Glucose	Glycolysis related metabolites	grey
GLY	Component 3	-0.005	0.041	9.1e-01	0.018	0.039	6.5e-01	0.007	0.028	8.0e-01	7.0e-01	None	None	Glycine	Amino acids	grey
GLYCA	Component 3	0.074	0.042	7.7e-02	0.01	0.039	7.9e-01	0.04	0.029	1.6e-01	2.7e-01	None	None	Glycoprotein acetyls	Inflammation	brown
GLYCEROL	Component 3	0.01	0.041	8.2e-01	0.015	0.039	7.1e-01	0.012	0.028	6.6e-01	9.3e-01	None	None	Glycerol	Glycolysis related metabolites	grey
HDL_C	Component 3	0.005	0.042	9.1e-01	-0.034	0.039	3.9e-01	-0.016	0.028	5.8e-01	5.0e-01	None	None	HDL cholesterol	Cholesterol	green
HDL_CE	Component 3	0.006	0.042	8.8e-01	-0.031	0.039	4.2e-01	-0.014	0.029	6.3e-01	5.1e-01	None	None	Cholesteryl esters in HDL	Cholesteryl esters	green
HDL_FC	Component 3	0.003	0.041	9.5e-01	-0.033	0.039	4.0e-01	-0.016	0.028	5.7e-01	5.3e-01	None	None	Free cholesterol in HDL	Free cholesterol	green
HDL_L	Component 3	0.003	0.041	9.5e-01	-0.029	0.039	4.5e-01	-0.014	0.028	6.1e-01	5.7e-01	None	None	Total lipids in HDL	Total lipids	green
HDL_P	Component 3	-0.011	0.041	7.9e-01	-0.016	0.039	6.8e-01	-0.014	0.028	6.3e-01	9.3e-01	None	None	Concentration of HDL particles	Lipoprotein particle concentrations	green
HDL_PL	Component 3	-0.003	0.041	9.4e-01	-0.035	0.039	3.7e-01	-0.02	0.028	4.8e-01	5.8e-01	None	None	Phospholipids in HDL	Phospholipids	green
HDL_SIZE	Component 3	0.024	0.042	5.6e-01	-0.035	0.039	3.7e-01	-0.007	0.029	8.1e-01	3.0e-01	None	None	Average diameter for HDL particles	Lipoprotein particle sizes	black
HDL_TG	Component 3	-0.001	0.042	9.8e-01	0.017	0.039	6.5e-01	0.009	0.028	7.6e-01	7.5e-01	None	None	Triglycerides in HDL	Triglycerides	turquoise
HIS	Component 3	0.089	0.041	3.0e-02	0.118	0.039	2.4e-03	0.104	0.028	2.1e-04	6.1e-01	None	Homogeneous	Histidine	Amino acids	grey
IDL_C	Component 3	-0.014	0.041	7.4e-01	0.021	0.039	5.9e-01	0.005	0.028	8.7e-01	5.4e-01	None	None	Cholesterol in IDL	Lipoprotein subclasses	red
IDL_CE	Component 3	-0.015	0.041	7.1e-01	0.018	0.039	6.4e-01	0.003	0.028	9.3e-01	5.5e-01	None	None	Cholesteryl esters in IDL	Lipoprotein subclasses	red
IDL_CE_PCT	Component 3	-0.016	0.042	7.0e-01	-0.022	0.039	5.7e-01	-0.019	0.028	4.9e-01	9.1e-01	None	None	Cholesteryl esters to total lipids ratio in IDL	Relative lipoprotein lipid concentrations	yellow
IDL_C_PCT	Component 3	-0.008	0.042	8.5e-01	-0.001	0.039	9.7e-01	-0.004	0.028	8.8e-01	9.1e-01	None	None	Cholesterol to total lipids ratio in IDL	Relative lipoprotein lipid concentrations	yellow
IDL_FC	Component 3	-0.007	0.041	8.6e-01	0.026	0.039	5.1e-01	0.01	0.028	7.2e-01	5.6e-01	None	None	Free cholesterol in IDL	Lipoprotein subclasses	red
IDL_FC_PCT	Component 3	0.015	0.041	7.2e-01	0.041	0.039	2.9e-01	0.029	0.028	3.0e-01	6.4e-01	None	None	Free cholesterol to total lipids ratio in IDL	Relative lipoprotein lipid concentrations	yellow
IDL_L	Component 3	-0.015	0.041	7.2e-01	0.022	0.039	5.8e-01	0.004	0.028	8.7e-01	5.2e-01	None	None	Total lipids in IDL	Lipoprotein subclasses	red
IDL_P	Component 3	-0.001	0.041	9.8e-01	0.025	0.039	5.2e-01	0.013	0.028	6.5e-01	6.4e-01	None	None	Concentration of IDL particles	Lipoprotein subclasses	red
IDL_PL	Component 3	-0.017	0.041	6.8e-01	0.022	0.039	5.6e-01	0.004	0.028	8.9e-01	4.9e-01	None	None	Phospholipids in IDL	Lipoprotein subclasses	red
IDL_PL_PCT	Component 3	-0.004	0.041	9.1e-01	0.032	0.039	4.2e-01	0.015	0.028	6.0e-01	5.2e-01	None	None	Phospholipids to total lipids ratio in IDL	Relative lipoprotein lipid concentrations	grey
IDL_TG	Component 3	-0.026	0.042	5.3e-01	0.005	0.039	9.0e-01	-0.009	0.028	7.4e-01	5.9e-01	None	None	Triglycerides in IDL	Lipoprotein subclasses	brown
IDL_TG_PCT	Component 3	-0.017	0.042	6.8e-01	-0.017	0.039	6.6e-01	-0.017	0.028	5.5e-01	1.0e+00	None	None	Triglycerides to total lipids ratio in IDL	Relative lipoprotein lipid concentrations	yellow
ILE	Component 3	-0.039	0.041	3.5e-01	0.073	0.039	6.4e-02	0.02	0.028	4.8e-01	5.0e-02	None	None	Isoleucine	Amino acids	grey
LA	Component 3	0.04	0.041	3.3e-01	0.007	0.039	8.6e-01	0.022	0.028	4.3e-01	5.6e-01	None	None	Linoleic acid	Fatty acids	blue
LACTATE	Component 3	0.033	0.041	4.2e-01	0.008	0.039	8.3e-01	0.02	0.028	4.8e-01	6.6e-01	None	None	Lactate	Glycolysis related metabolites	grey
LA_PCT	Component 3	0.075	0.041	6.9e-02	0.024	0.039	5.4e-01	0.048	0.028	8.9e-02	3.7e-01	None	None	Ratio of linoleic acid to total fatty acids	Fatty acids	grey
LDL_C	Component 3	-0.005	0.041	9.0e-01	0.032	0.039	4.1e-01	0.015	0.028	6.1e-01	5.2e-01	None	None	LDL cholesterol	Cholesterol	blue
LDL_CE	Component 3	-0.005	0.041	9.1e-01	0.029	0.039	4.7e-01	0.013	0.028	6.5e-01	5.6e-01	None	None	Cholesteryl esters in LDL	Cholesteryl esters	blue
LDL_FC	Component 3	-0.007	0.041	8.6e-01	0.029	0.039	4.6e-01	0.012	0.028	6.8e-01	5.3e-01	None	None	Free cholesterol in LDL	Free cholesterol	blue
LDL_L	Component 3	-0.005	0.041	9.0e-01	0.032	0.039	4.1e-01	0.015	0.028	6.0e-01	5.1e-01	None	None	Total lipids in LDL	Total lipids	blue
LDL_P	Component 3	-0.002	0.041	9.5e-01	0.026	0.039	5.1e-01	0.012	0.028	6.6e-01	6.2e-01	None	None	Concentration of LDL particles	Lipoprotein particle concentrations	blue
LDL_PL	Component 3	-0.008	0.041	8.4e-01	0.033	0.039	4.0e-01	0.013	0.028	6.4e-01	4.7e-01	None	None	Phospholipids in LDL	Phospholipids	blue
LDL_SIZE	Component 3	-0.019	0.041	6.4e-01	0.069	0.039	7.6e-02	0.028	0.028	3.3e-01	1.2e-01	None	None	Average diameter for LDL particles	Lipoprotein particle sizes	grey
LDL_TG	Component 3	-0.018	0.042	6.6e-01	0.008	0.039	8.4e-01	-0.004	0.028	8.8e-01	6.5e-01	None	None	Triglycerides in LDL	Triglycerides	brown
LEU	Component 3	-0.058	0.041	1.6e-01	0.016	0.039	6.9e-01	-0.019	0.028	5.0e-01	1.9e-01	None	None	Leucine	Amino acids	grey
L_HDL_C	Component 3	0.017	0.042	6.9e-01	-0.034	0.039	3.9e-01	-0.01	0.029	7.3e-01	3.8e-01	None	None	Cholesterol in large HDL	Lipoprotein subclasses	black
L_HDL_CE	Component 3	0.018	0.042	6.6e-01	-0.034	0.039	3.9e-01	-0.009	0.029	7.4e-01	3.7e-01	None	None	Cholesteryl esters in large HDL	Lipoprotein subclasses	black
L_HDL_CE_PCT	Component 3	0.012	0.041	7.7e-01	0.0	0.039	1.0e+00	0.006	0.028	8.4e-01	8.4e-01	None	None	Cholesteryl esters to total lipids ratio in large HDL	Relative lipoprotein lipid concentrations	grey
L_HDL_C_PCT	Component 3	0.008	0.041	8.5e-01	-0.008	0.039	8.3e-01	-0.001	0.028	9.8e-01	7.8e-01	None	None	Cholesterol to total lipids ratio in large HDL	Relative lipoprotein lipid concentrations	grey
L_HDL_FC	Component 3	0.014	0.042	7.3e-01	-0.034	0.039	3.8e-01	-0.011	0.029	6.9e-01	3.9e-01	None	None	Free cholesterol in large HDL	Lipoprotein subclasses	black
L_HDL_FC_PCT	Component 3	-0.001	0.041	9.9e-01	-0.022	0.039	5.7e-01	-0.012	0.028	6.7e-01	7.1e-01	None	None	Free cholesterol to total lipids ratio in large HDL	Relative lipoprotein lipid concentrations	grey
L_HDL_L	Component 3	0.013	0.042	7.6e-01	-0.036	0.039	3.6e-01	-0.013	0.029	6.4e-01	4.0e-01	None	None	Total lipids in large HDL	Lipoprotein subclasses	black
L_HDL_P	Component 3	0.025	0.041	5.5e-01	-0.034	0.039	3.9e-01	-0.006	0.029	8.3e-01	3.1e-01	None	None	Concentration of large HDL particles	Lipoprotein subclasses	black
L_HDL_PL	Component 3	0.008	0.042	8.4e-01	-0.04	0.039	3.1e-01	-0.017	0.029	5.5e-01	4.0e-01	None	None	Phospholipids in large HDL	Lipoprotein subclasses	black
L_HDL_PL_PCT	Component 3	-0.039	0.041	3.4e-01	-0.029	0.039	4.6e-01	-0.034	0.028	2.3e-01	8.6e-01	None	None	Phospholipids to total lipids ratio in large HDL	Relative lipoprotein lipid concentrations	grey
L_HDL_TG	Component 3	0.018	0.042	6.6e-01	0.014	0.039	7.3e-01	0.016	0.028	5.8e-01	9.3e-01	None	None	Triglycerides in large HDL	Lipoprotein subclasses	brown
L_HDL_TG_PCT	Component 3	0.009	0.042	8.3e-01	0.046	0.039	2.4e-01	0.029	0.029	3.1e-01	5.2e-01	None	None	Triglycerides to total lipids ratio in large HDL	Relative lipoprotein lipid concentrations	turquoise
L_LDL_C	Component 3	-0.008	0.041	8.5e-01	0.026	0.039	5.1e-01	0.01	0.028	7.3e-01	5.5e-01	None	None	Cholesterol in large LDL	Lipoprotein subclasses	blue
L_LDL_CE	Component 3	-0.008	0.041	8.5e-01	0.028	0.039	4.7e-01	0.011	0.028	6.9e-01	5.3e-01	None	None	Cholesteryl esters in large LDL	Lipoprotein subclasses	blue
L_LDL_CE_PCT	Component 3	-0.005	0.042	9.1e-01	-0.027	0.039	4.9e-01	-0.017	0.029	5.6e-01	6.9e-01	None	None	Cholesteryl esters to total lipids ratio in large LDL	Relative lipoprotein lipid concentrations	blue
L_LDL_C_PCT	Component 3	-0.006	0.042	8.9e-01	-0.015	0.039	7.0e-01	-0.011	0.028	7.1e-01	8.7e-01	None	None	Cholesterol to total lipids ratio in large LDL	Relative lipoprotein lipid concentrations	yellow
L_LDL_FC	Component 3	-0.009	0.041	8.2e-01	0.027	0.039	4.9e-01	0.01	0.028	7.2e-01	5.2e-01	None	None	Free cholesterol in large LDL	Lipoprotein subclasses	blue
L_LDL_FC_PCT	Component 3	-0.004	0.041	9.3e-01	0.015	0.039	7.0e-01	0.006	0.028	8.2e-01	7.4e-01	None	None	Free cholesterol to total lipids ratio in large LDL	Relative lipoprotein lipid concentrations	yellow
L_LDL_L	Component 3	-0.008	0.041	8.5e-01	0.028	0.039	4.8e-01	0.011	0.028	7.0e-01	5.3e-01	None	None	Total lipids in large LDL	Lipoprotein subclasses	blue
L_LDL_P	Component 3	-0.008	0.041	8.5e-01	0.031	0.039	4.2e-01	0.013	0.028	6.5e-01	4.9e-01	None	None	Concentration of large LDL particles	Lipoprotein subclasses	blue
L_LDL_PL	Component 3	-0.006	0.041	8.8e-01	0.037	0.039	3.5e-01	0.016	0.028	5.6e-01	4.5e-01	None	None	Phospholipids in large LDL	Lipoprotein subclasses	blue
L_LDL_PL_PCT	Component 3	-0.001	0.041	9.8e-01	0.024	0.039	5.4e-01	0.012	0.028	6.7e-01	6.6e-01	None	None	Phospholipids to total lipids ratio in large LDL	Relative lipoprotein lipid concentrations	grey
L_LDL_TG	Component 3	-0.026	0.042	5.4e-01	0.011	0.039	7.7e-01	-0.006	0.028	8.3e-01	5.2e-01	None	None	Triglycerides in large LDL	Lipoprotein subclasses	brown
L_LDL_TG_PCT	Component 3	-0.016	0.042	7.0e-01	-0.014	0.039	7.2e-01	-0.015	0.028	6.0e-01	9.7e-01	None	None	Triglycerides to total lipids ratio in large LDL	Relative lipoprotein lipid concentrations	yellow
L_VLDL_C	Component 3	0.015	0.042	7.3e-01	0.002	0.039	9.5e-01	0.008	0.029	7.8e-01	8.3e-01	None	None	Cholesterol in large VLDL	Lipoprotein subclasses	brown
L_VLDL_CE	Component 3	0.015	0.042	7.3e-01	0.01	0.039	8.1e-01	0.012	0.029	6.8e-01	9.3e-01	None	None	Cholesteryl esters in large VLDL	Lipoprotein subclasses	brown
L_VLDL_CE_PCT	Component 3	0.009	0.041	8.3e-01	0.072	0.039	6.4e-02	0.042	0.028	1.3e-01	2.7e-01	None	None	Cholesteryl esters to total lipids ratio in large VLDL	Relative lipoprotein lipid concentrations	grey
L_VLDL_C_PCT	Component 3	0.005	0.041	9.0e-01	0.084	0.039	3.0e-02	0.047	0.028	9.5e-02	1.6e-01	None	None	Cholesterol to total lipids ratio in large VLDL	Relative lipoprotein lipid concentrations	grey
L_VLDL_FC	Component 3	0.013	0.042	7.6e-01	-0.001	0.039	9.7e-01	0.005	0.029	8.5e-01	8.1e-01	None	None	Free cholesterol in large VLDL	Lipoprotein subclasses	turquoise
L_VLDL_FC_PCT	Component 3	-0.005	0.041	9.1e-01	0.094	0.039	1.5e-02	0.048	0.028	8.9e-02	8.2e-02	None	None	Free cholesterol to total lipids ratio in large VLDL	Relative lipoprotein lipid concentrations	grey
L_VLDL_L	Component 3	0.007	0.042	8.6e-01	-0.016	0.039	6.9e-01	-0.005	0.029	8.7e-01	6.9e-01	None	None	Total lipids in large VLDL	Lipoprotein subclasses	turquoise
L_VLDL_P	Component 3	0.014	0.041	7.4e-01	-0.008	0.039	8.4e-01	0.003	0.029	9.3e-01	7.0e-01	None	None	Concentration of large VLDL particles	Lipoprotein subclasses	turquoise
L_VLDL_PL	Component 3	0.011	0.042	7.9e-01	-0.004	0.039	9.2e-01	0.003	0.029	9.2e-01	7.9e-01	None	None	Phospholipids in large VLDL	Lipoprotein subclasses	turquoise
L_VLDL_PL_PCT	Component 3	-0.018	0.041	6.6e-01	0.038	0.039	3.3e-01	0.012	0.028	6.8e-01	3.3e-01	None	None	Phospholipids to total lipids ratio in large VLDL	Relative lipoprotein lipid concentrations	grey
L_VLDL_TG	Component 3	0.009	0.041	8.2e-01	-0.026	0.039	5.0e-01	-0.009	0.028	7.4e-01	5.3e-01	None	None	Triglycerides in large VLDL	Lipoprotein subclasses	turquoise
L_VLDL_TG_PCT	Component 3	0.003	0.042	9.5e-01	-0.095	0.039	1.4e-02	-0.05	0.028	7.7e-02	8.4e-02	None	None	Triglycerides to total lipids ratio in large VLDL	Relative lipoprotein lipid concentrations	grey
MUFA	Component 3	-0.001	0.041	9.9e-01	-0.014	0.039	7.2e-01	-0.008	0.028	7.9e-01	8.1e-01	None	None	Monounsaturated fatty acids	Fatty acids	brown
MUFA_PCT	Component 3	-0.017	0.042	6.8e-01	-0.026	0.039	5.0e-01	-0.022	0.028	4.4e-01	8.7e-01	None	None	Ratio of monounsaturated fatty acids to total fatty acids	Fatty acids	turquoise
M_HDL_C	Component 3	-0.007	0.042	8.7e-01	-0.032	0.039	4.2e-01	-0.02	0.028	4.8e-01	6.6e-01	None	None	Cholesterol in medium HDL	Lipoprotein subclasses	green
M_HDL_CE	Component 3	-0.007	0.042	8.7e-01	-0.031	0.039	4.3e-01	-0.02	0.028	4.9e-01	6.7e-01	None	None	Cholesteryl esters in medium HDL	Lipoprotein subclasses	green
M_HDL_CE_PCT	Component 3	0.01	0.042	8.0e-01	-0.019	0.039	6.2e-01	-0.005	0.028	8.5e-01	6.0e-01	None	None	Cholesteryl esters to total lipids ratio in medium HDL	Relative lipoprotein lipid concentrations	turquoise
M_HDL_C_PCT	Component 3	0.011	0.042	7.8e-01	-0.026	0.039	5.0e-01	-0.009	0.029	7.6e-01	5.1e-01	None	None	Cholesterol to total lipids ratio in medium HDL	Relative lipoprotein lipid concentrations	turquoise
M_HDL_FC	Component 3	-0.009	0.041	8.2e-01	-0.032	0.039	4.1e-01	-0.021	0.028	4.5e-01	6.9e-01	None	None	Free cholesterol in medium HDL	Lipoprotein subclasses	green
M_HDL_FC_PCT	Component 3	0.01	0.042	8.1e-01	-0.031	0.039	4.2e-01	-0.012	0.028	6.7e-01	4.7e-01	None	None	Free cholesterol to total lipids ratio in medium HDL	Relative lipoprotein lipid concentrations	green
M_HDL_L	Component 3	-0.011	0.041	8.0e-01	-0.028	0.039	4.8e-01	-0.02	0.028	4.9e-01	7.6e-01	None	None	Total lipids in medium HDL	Lipoprotein subclasses	green
M_HDL_P	Component 3	-0.009	0.041	8.3e-01	-0.026	0.039	5.0e-01	-0.018	0.028	5.3e-01	7.6e-01	None	None	Concentration of medium HDL particles	Lipoprotein subclasses	green
M_HDL_PL	Component 3	-0.018	0.041	6.7e-01	-0.03	0.039	4.5e-01	-0.024	0.028	4.0e-01	8.3e-01	None	None	Phospholipids in medium HDL	Lipoprotein subclasses	green
M_HDL_PL_PCT	Component 3	-0.047	0.041	2.5e-01	-0.008	0.039	8.5e-01	-0.026	0.028	3.6e-01	4.9e-01	None	None	Phospholipids to total lipids ratio in medium HDL	Relative lipoprotein lipid concentrations	turquoise
M_HDL_TG	Component 3	-0.007	0.041	8.6e-01	0.02	0.039	6.2e-01	0.007	0.028	8.1e-01	6.4e-01	None	None	Triglycerides in medium HDL	Lipoprotein subclasses	turquoise
M_HDL_TG_PCT	Component 3	-0.003	0.042	9.3e-01	0.039	0.039	3.2e-01	0.019	0.029	5.0e-01	4.6e-01	None	None	Triglycerides to total lipids ratio in medium HDL	Relative lipoprotein lipid concentrations	turquoise
M_LDL_C	Component 3	-0.005	0.041	9.0e-01	0.03	0.039	4.4e-01	0.013	0.029	6.4e-01	5.4e-01	None	None	Cholesterol in medium LDL	Lipoprotein subclasses	blue
M_LDL_CE	Component 3	-0.005	0.041	9.0e-01	0.028	0.039	4.8e-01	0.012	0.029	6.7e-01	5.6e-01	None	None	Cholesteryl esters in medium LDL	Lipoprotein subclasses	blue
M_LDL_CE_PCT	Component 3	-0.001	0.042	9.9e-01	-0.004	0.039	9.3e-01	-0.002	0.029	9.4e-01	9.6e-01	None	None	Cholesteryl esters to total lipids ratio in medium LDL	Relative lipoprotein lipid concentrations	brown
M_LDL_C_PCT	Component 3	-0.004	0.041	9.1e-01	0.013	0.039	7.4e-01	0.005	0.028	8.6e-01	7.6e-01	None	None	Cholesterol to total lipids ratio in medium LDL	Relative lipoprotein lipid concentrations	blue
M_LDL_FC	Component 3	-0.006	0.041	8.8e-01	0.031	0.039	4.4e-01	0.013	0.028	6.5e-01	5.2e-01	None	None	Free cholesterol in medium LDL	Lipoprotein subclasses	blue
M_LDL_FC_PCT	Component 3	-0.024	0.042	5.7e-01	0.006	0.039	8.8e-01	-0.008	0.028	7.8e-01	6.0e-01	None	None	Free cholesterol to total lipids ratio in medium LDL	Relative lipoprotein lipid concentrations	turquoise
M_LDL_L	Component 3	-0.005	0.041	9.1e-01	0.032	0.039	4.1e-01	0.015	0.029	6.1e-01	5.1e-01	None	None	Total lipids in medium LDL	Lipoprotein subclasses	blue
M_LDL_P	Component 3	-0.004	0.041	9.2e-01	0.014	0.039	7.3e-01	0.005	0.029	8.5e-01	7.6e-01	None	None	Concentration of medium LDL particles	Lipoprotein subclasses	blue
M_LDL_PL	Component 3	-0.006	0.041	8.9e-01	0.03	0.039	4.5e-01	0.013	0.029	6.5e-01	5.4e-01	None	None	Phospholipids in medium LDL	Lipoprotein subclasses	blue
M_LDL_PL_PCT	Component 3	-0.018	0.041	6.6e-01	-0.025	0.039	5.2e-01	-0.022	0.028	4.4e-01	9.1e-01	None	None	Phospholipids to total lipids ratio in medium LDL	Relative lipoprotein lipid concentrations	brown
M_LDL_TG	Component 3	-0.006	0.042	8.8e-01	0.006	0.039	8.8e-01	0.0	0.028	1.0e+00	8.3e-01	None	None	Triglycerides in medium LDL	Lipoprotein subclasses	brown
M_LDL_TG_PCT	Component 3	-0.01	0.042	8.1e-01	-0.016	0.039	6.7e-01	-0.013	0.028	6.4e-01	9.1e-01	None	None	Triglycerides to total lipids ratio in medium LDL	Relative lipoprotein lipid concentrations	yellow
M_VLDL_C	Component 3	0.002	0.041	9.7e-01	0.022	0.039	5.7e-01	0.013	0.028	6.6e-01	7.1e-01	None	None	Cholesterol in medium VLDL	Lipoprotein subclasses	blue
M_VLDL_CE	Component 3	-0.002	0.041	9.7e-01	0.025	0.039	5.2e-01	0.013	0.028	6.6e-01	6.4e-01	None	None	Cholesteryl esters in medium VLDL	Lipoprotein subclasses	blue
M_VLDL_CE_PCT	Component 3	0.001	0.041	9.8e-01	0.039	0.039	3.1e-01	0.021	0.028	4.5e-01	5.0e-01	None	None	Cholesteryl esters to total lipids ratio in medium VLDL	Relative lipoprotein lipid concentrations	yellow
M_VLDL_C_PCT	Component 3	0.017	0.041	6.8e-01	0.044	0.039	2.5e-01	0.031	0.028	2.6e-01	6.3e-01	None	None	Cholesterol to total lipids ratio in medium VLDL	Relative lipoprotein lipid concentrations	yellow
M_VLDL_FC	Component 3	-0.001	0.041	9.8e-01	0.013	0.039	7.4e-01	0.006	0.029	8.2e-01	8.1e-01	None	None	Free cholesterol in medium VLDL	Lipoprotein subclasses	brown
M_VLDL_FC_PCT	Component 3	0.038	0.041	3.5e-01	0.056	0.039	1.4e-01	0.048	0.028	8.9e-02	7.5e-01	None	None	Free cholesterol to total lipids ratio in medium VLDL	Relative lipoprotein lipid concentrations	yellow
M_VLDL_L	Component 3	0.01	0.042	8.1e-01	-0.002	0.039	9.6e-01	0.004	0.029	9.0e-01	8.3e-01	None	None	Total lipids in medium VLDL	Lipoprotein subclasses	brown
M_VLDL_P	Component 3	0.011	0.042	7.9e-01	0.005	0.039	8.9e-01	0.008	0.029	7.8e-01	9.2e-01	None	None	Concentration of medium VLDL particles	Lipoprotein subclasses	brown
M_VLDL_PL	Component 3	-0.002	0.041	9.6e-01	0.006	0.039	8.8e-01	0.002	0.029	9.4e-01	8.9e-01	None	None	Phospholipids in medium VLDL	Lipoprotein subclasses	brown
M_VLDL_PL_PCT	Component 3	0.03	0.041	4.6e-01	0.062	0.039	1.1e-01	0.047	0.028	9.3e-02	5.7e-01	None	None	Phospholipids to total lipids ratio in medium VLDL	Relative lipoprotein lipid concentrations	yellow
M_VLDL_TG	Component 3	0.007	0.041	8.7e-01	-0.025	0.039	5.3e-01	-0.01	0.029	7.3e-01	5.8e-01	None	None	Triglycerides in medium VLDL	Lipoprotein subclasses	turquoise
M_VLDL_TG_PCT	Component 3	-0.036	0.041	3.9e-01	-0.055	0.039	1.5e-01	-0.046	0.028	1.0e-01	7.2e-01	None	None	Triglycerides to total lipids ratio in medium VLDL	Relative lipoprotein lipid concentrations	yellow
NON_HDL_C	Component 3	-0.001	0.041	9.7e-01	0.027	0.039	4.9e-01	0.014	0.028	6.3e-01	6.2e-01	None	None	Total cholesterol minus HDL-C	Cholesterol	blue
OMEGA_3	Component 3	-0.055	0.041	1.8e-01	-0.018	0.039	6.4e-01	-0.036	0.028	2.1e-01	5.1e-01	None	None	Omega-3 fatty acids	Fatty acids	grey
OMEGA_3_PCT	Component 3	-0.059	0.042	1.5e-01	-0.008	0.039	8.3e-01	-0.032	0.028	2.6e-01	3.7e-01	None	None	Ratio of omega-3 fatty acids to total fatty acids	Fatty acids	grey
OMEGA_6	Component 3	0.031	0.041	4.5e-01	0.008	0.039	8.3e-01	0.019	0.028	5.0e-01	6.9e-01	None	None	Omega-6 fatty acids	Fatty acids	blue
OMEGA_6_BY_OMEGA_3	Component 3	0.065	0.042	1.2e-01	0.012	0.039	7.6e-01	0.037	0.028	2.0e-01	3.5e-01	None	None	Ratio of omega-6 fatty acids to omega-3 fatty acids	Fatty acids	grey
OMEGA_6_PCT	Component 3	0.056	0.041	1.7e-01	0.029	0.039	4.6e-01	0.042	0.028	1.4e-01	6.3e-01	None	None	Ratio of omega-6 fatty acids to total fatty acids	Fatty acids	turquoise
PHE	Component 3	-0.032	0.041	4.4e-01	0.045	0.039	2.5e-01	0.008	0.028	7.6e-01	1.8e-01	None	None	Phenylalanine	Amino acids	grey
PHOSPHATIDYLC	Component 3	-0.009	0.041	8.2e-01	-0.021	0.039	5.8e-01	-0.016	0.028	5.8e-01	8.3e-01	None	None	Phosphatidylcholines	Other lipids	red
PHOSPHOGLYC	Component 3	-0.003	0.041	9.4e-01	-0.008	0.039	8.4e-01	-0.005	0.028	8.5e-01	9.3e-01	None	None	Phosphoglycerides	Other lipids	red
PUFA	Component 3	0.013	0.041	7.4e-01	0.002	0.039	9.7e-01	0.007	0.028	8.0e-01	8.4e-01	None	None	Polyunsaturated fatty acids	Fatty acids	blue
PUFA_BY_MUFA	Component 3	0.022	0.041	5.9e-01	0.024	0.039	5.4e-01	0.023	0.028	4.1e-01	9.8e-01	None	None	Ratio of polyunsaturated fatty acids to monounsaturated fatty acids	Fatty acids	turquoise
PUFA_PCT	Component 3	0.022	0.041	5.9e-01	0.017	0.039	6.6e-01	0.02	0.028	4.9e-01	9.3e-01	None	None	Ratio of polyunsaturated fatty acids to total fatty acids	Fatty acids	turquoise
PYRUVATE	Component 3	0.009	0.041	8.2e-01	0.055	0.039	1.6e-01	0.033	0.028	2.4e-01	4.2e-01	None	None	Pyruvate	Glycolysis related metabolites	grey
REMNANT_C	Component 3	0.001	0.041	9.8e-01	0.026	0.039	5.0e-01	0.015	0.028	6.1e-01	6.6e-01	None	None	Remnant cholesterol (non-HDL, non-LDL -cholesterol)	Cholesterol	red
SFA	Component 3	-0.006	0.041	8.8e-01	-0.009	0.039	8.3e-01	-0.008	0.028	7.9e-01	9.7e-01	None	None	Saturated fatty acids	Fatty acids	brown
SFA_PCT	Component 3	-0.033	0.041	4.3e-01	-0.002	0.039	9.7e-01	-0.016	0.028	5.7e-01	5.9e-01	None	None	Ratio of saturated fatty acids to total fatty acids	Fatty acids	grey
SPHINGOMYELINS	Component 3	-0.009	0.041	8.2e-01	0.001	0.039	9.9e-01	-0.004	0.028	8.9e-01	8.6e-01	None	None	Sphingomyelins	Other lipids	red
S_HDL_C	Component 3	-0.025	0.041	5.4e-01	0.003	0.039	9.4e-01	-0.01	0.028	7.2e-01	6.2e-01	None	None	Cholesterol in small HDL	Lipoprotein subclasses	green
S_HDL_CE	Component 3	-0.031	0.042	4.6e-01	-0.002	0.039	9.7e-01	-0.015	0.028	5.9e-01	6.1e-01	None	None	Cholesteryl esters in small HDL	Lipoprotein subclasses	green
S_HDL_CE_PCT	Component 3	-0.01	0.042	8.1e-01	0.003	0.039	9.3e-01	-0.003	0.028	9.2e-01	8.1e-01	None	None	Cholesteryl esters to total lipids ratio in small HDL	Relative lipoprotein lipid concentrations	turquoise
S_HDL_C_PCT	Component 3	0.001	0.041	9.9e-01	0.003	0.039	9.4e-01	0.002	0.028	9.5e-01	9.7e-01	None	None	Cholesterol to total lipids ratio in small HDL	Relative lipoprotein lipid concentrations	turquoise
S_HDL_FC	Component 3	-0.018	0.041	6.7e-01	-0.001	0.039	9.9e-01	-0.009	0.028	7.6e-01	7.6e-01	None	None	Free cholesterol in small HDL	Lipoprotein subclasses	green
S_HDL_FC_PCT	Component 3	0.031	0.042	4.6e-01	-0.004	0.039	9.3e-01	0.013	0.028	6.6e-01	5.5e-01	None	None	Free cholesterol to total lipids ratio in small HDL	Relative lipoprotein lipid concentrations	black
S_HDL_L	Component 3	-0.025	0.041	5.4e-01	-0.003	0.039	9.4e-01	-0.014	0.028	6.3e-01	6.9e-01	None	None	Total lipids in small HDL	Lipoprotein subclasses	green
S_HDL_P	Component 3	-0.021	0.041	6.1e-01	0.005	0.039	9.0e-01	-0.007	0.028	8.0e-01	6.5e-01	None	None	Concentration of small HDL particles	Lipoprotein subclasses	green
S_HDL_PL	Component 3	-0.028	0.041	5.0e-01	-0.01	0.039	8.0e-01	-0.018	0.028	5.2e-01	7.5e-01	None	None	Phospholipids in small HDL	Lipoprotein subclasses	green
S_HDL_PL_PCT	Component 3	-0.013	0.041	7.6e-01	-0.039	0.039	3.2e-01	-0.027	0.028	3.5e-01	6.5e-01	None	None	Phospholipids to total lipids ratio in small HDL	Relative lipoprotein lipid concentrations	green
S_HDL_TG	Component 3	0.002	0.042	9.6e-01	0.02	0.039	6.1e-01	0.011	0.029	6.9e-01	7.6e-01	None	None	Triglycerides in small HDL	Lipoprotein subclasses	turquoise
S_HDL_TG_PCT	Component 3	-0.013	0.042	7.5e-01	0.031	0.039	4.2e-01	0.011	0.029	7.1e-01	4.4e-01	None	None	Triglycerides to total lipids ratio in small HDL	Relative lipoprotein lipid concentrations	turquoise
S_LDL_C	Component 3	-0.003	0.041	9.5e-01	0.024	0.039	5.3e-01	0.012	0.029	6.8e-01	6.4e-01	None	None	Cholesterol in small LDL	Lipoprotein subclasses	blue
S_LDL_CE	Component 3	0.003	0.041	9.4e-01	0.025	0.039	5.2e-01	0.015	0.029	6.1e-01	7.0e-01	None	None	Cholesteryl esters in small LDL	Lipoprotein subclasses	blue
S_LDL_CE_PCT	Component 3	0.071	0.042	9.1e-02	0.055	0.039	1.6e-01	0.062	0.029	2.9e-02	7.8e-01	None	None	Cholesteryl esters to total lipids ratio in small LDL	Relative lipoprotein lipid concentrations	brown
S_LDL_C_PCT	Component 3	0.044	0.041	2.9e-01	0.068	0.039	8.0e-02	0.057	0.028	4.5e-02	6.7e-01	None	None	Cholesterol to total lipids ratio in small LDL	Relative lipoprotein lipid concentrations	blue
S_LDL_FC	Component 3	-0.017	0.041	6.8e-01	0.017	0.039	6.6e-01	0.001	0.028	9.7e-01	5.5e-01	None	None	Free cholesterol in small LDL	Lipoprotein subclasses	blue
S_LDL_FC_PCT	Component 3	-0.044	0.041	2.9e-01	0.003	0.039	9.4e-01	-0.019	0.028	5.1e-01	4.1e-01	None	None	Free cholesterol to total lipids ratio in small LDL	Relative lipoprotein lipid concentrations	turquoise
S_LDL_L	Component 3	-0.007	0.041	8.6e-01	0.017	0.039	6.7e-01	0.005	0.028	8.5e-01	6.7e-01	None	None	Total lipids in small LDL	Lipoprotein subclasses	blue
S_LDL_P	Component 3	0.01	0.041	8.1e-01	0.01	0.039	7.9e-01	0.01	0.029	7.2e-01	1.0e+00	None	None	Concentration of small LDL particles	Lipoprotein subclasses	blue
S_LDL_PL	Component 3	-0.026	0.041	5.3e-01	-0.004	0.039	9.1e-01	-0.015	0.028	6.1e-01	7.1e-01	None	None	Phospholipids in small LDL	Lipoprotein subclasses	blue
S_LDL_PL_PCT	Component 3	-0.072	0.042	8.4e-02	-0.077	0.039	4.8e-02	-0.075	0.028	8.6e-03	9.2e-01	None	None	Phospholipids to total lipids ratio in small LDL	Relative lipoprotein lipid concentrations	brown
S_LDL_TG	Component 3	0.006	0.041	8.8e-01	-0.006	0.039	8.8e-01	-0.0	0.028	9.9e-01	8.3e-01	None	None	Triglycerides in small LDL	Lipoprotein subclasses	turquoise
S_LDL_TG_PCT	Component 3	0.002	0.042	9.7e-01	-0.016	0.039	6.7e-01	-0.008	0.028	7.8e-01	7.5e-01	None	None	Triglycerides to total lipids ratio in small LDL	Relative lipoprotein lipid concentrations	yellow
S_VLDL_C	Component 3	0.003	0.042	9.4e-01	0.027	0.039	4.9e-01	0.016	0.029	5.8e-01	6.8e-01	None	None	Cholesterol in small VLDL	Lipoprotein subclasses	brown
S_VLDL_CE	Component 3	0.004	0.042	9.3e-01	0.031	0.039	4.3e-01	0.018	0.029	5.2e-01	6.3e-01	None	None	Cholesteryl esters in small VLDL	Lipoprotein subclasses	brown
S_VLDL_CE_PCT	Component 3	0.013	0.041	7.6e-01	0.078	0.039	4.4e-02	0.047	0.028	9.3e-02	2.5e-01	None	None	Cholesteryl esters to total lipids ratio in small VLDL	Relative lipoprotein lipid concentrations	yellow
S_VLDL_C_PCT	Component 3	0.018	0.041	6.6e-01	0.059	0.039	1.3e-01	0.04	0.028	1.6e-01	4.7e-01	None	None	Cholesterol to total lipids ratio in small VLDL	Relative lipoprotein lipid concentrations	yellow
S_VLDL_FC	Component 3	-0.003	0.041	9.5e-01	0.019	0.039	6.3e-01	0.009	0.029	7.6e-01	7.0e-01	None	None	Free cholesterol in small VLDL	Lipoprotein subclasses	brown
S_VLDL_FC_PCT	Component 3	0.025	0.041	5.4e-01	0.028	0.039	4.7e-01	0.027	0.028	3.4e-01	9.7e-01	None	None	Free cholesterol to total lipids ratio in small VLDL	Relative lipoprotein lipid concentrations	yellow
S_VLDL_L	Component 3	-0.003	0.042	9.4e-01	0.002	0.039	9.7e-01	-0.001	0.029	9.8e-01	9.3e-01	None	None	Total lipids in small VLDL	Lipoprotein subclasses	brown
S_VLDL_P	Component 3	-0.005	0.042	9.0e-01	-0.002	0.039	9.7e-01	-0.003	0.029	9.1e-01	9.5e-01	None	None	Concentration of small VLDL particles	Lipoprotein subclasses	brown
S_VLDL_PL	Component 3	-0.003	0.042	9.5e-01	0.015	0.039	7.1e-01	0.007	0.029	8.2e-01	7.6e-01	None	None	Phospholipids in small VLDL	Lipoprotein subclasses	brown
S_VLDL_PL_PCT	Component 3	0.027	0.041	5.2e-01	0.033	0.039	3.9e-01	0.03	0.028	2.8e-01	9.1e-01	None	None	Phospholipids to total lipids ratio in small VLDL	Relative lipoprotein lipid concentrations	yellow
S_VLDL_TG	Component 3	0.002	0.042	9.5e-01	-0.02	0.039	6.1e-01	-0.009	0.028	7.4e-01	6.9e-01	None	None	Triglycerides in small VLDL	Lipoprotein subclasses	turquoise
S_VLDL_TG_PCT	Component 3	-0.032	0.041	4.3e-01	-0.059	0.039	1.2e-01	-0.047	0.028	9.7e-02	6.3e-01	None	None	Triglycerides to total lipids ratio in small VLDL	Relative lipoprotein lipid concentrations	yellow
TG_BY_PG	Component 3	-0.009	0.042	8.3e-01	-0.016	0.039	6.8e-01	-0.013	0.029	6.6e-01	9.0e-01	None	None	Ratio of triglycerides to phosphoglycerides	Other lipids	turquoise
TOTAL_BCAA	Component 3	-0.075	0.041	6.9e-02	0.03	0.039	4.5e-01	-0.02	0.028	4.8e-01	6.5e-02	None	None	Total concentration of branched-chain amino acids (leucine + isoleucine + valine)	Amino acids	grey
TOTAL_C	Component 3	-0.005	0.041	9.0e-01	0.011	0.039	7.8e-01	0.003	0.028	9.1e-01	7.8e-01	None	None	Total cholesterol	Cholesterol	red
TOTAL_CE	Component 3	-0.007	0.041	8.6e-01	0.008	0.039	8.4e-01	0.001	0.028	9.8e-01	7.9e-01	None	None	Total esterified cholesterol	Cholesteryl esters	red
TOTAL_FA	Component 3	0.003	0.041	9.5e-01	-0.007	0.039	8.5e-01	-0.003	0.028	9.2e-01	8.6e-01	None	None	Total fatty acids	Fatty acids	brown
TOTAL_FC	Component 3	0.002	0.041	9.6e-01	0.017	0.039	6.7e-01	0.01	0.028	7.3e-01	8.0e-01	None	None	Total free cholesterol	Free cholesterol	red
TOTAL_L	Component 3	0.002	0.041	9.6e-01	0.0	0.039	1.0e+00	0.001	0.028	9.7e-01	9.7e-01	None	None	Total lipids in lipoprotein particles	Total lipids	blue
TOTAL_P	Component 3	-0.013	0.041	7.5e-01	-0.014	0.039	7.2e-01	-0.014	0.028	6.3e-01	9.9e-01	None	None	Total concentration of lipoprotein particles	Lipoprotein particle concentrations	green
TOTAL_PL	Component 3	-0.008	0.041	8.5e-01	-0.009	0.039	8.2e-01	-0.009	0.028	7.6e-01	9.9e-01	None	None	Total phospholipids in lipoprotein particles	Phospholipids	red
TOTAL_TG	Component 3	-0.003	0.041	9.4e-01	-0.012	0.039	7.6e-01	-0.008	0.028	7.9e-01	8.8e-01	None	None	Total triglycerides	Triglycerides	turquoise
TYR	Component 3	-0.028	0.041	5.0e-01	0.074	0.039	5.8e-02	0.026	0.028	3.6e-01	7.2e-02	None	None	Tyrosine	Amino acids	grey
UNSATURATION	Component 3	0.01	0.041	8.1e-01	0.028	0.039	4.7e-01	0.02	0.028	4.9e-01	7.5e-01	None	None	Degree of unsaturation	Fatty acids	grey
VAL	Component 3	-0.088	0.041	3.3e-02	0.021	0.039	5.9e-01	-0.031	0.028	2.8e-01	5.4e-02	None	None	Valine	Amino acids	grey
VLDL_C	Component 3	0.002	0.042	9.6e-01	0.019	0.039	6.2e-01	0.011	0.029	6.9e-01	7.6e-01	None	None	VLDL cholesterol	Cholesterol	brown
VLDL_CE	Component 3	-0.001	0.042	9.7e-01	0.025	0.039	5.3e-01	0.012	0.029	6.6e-01	6.5e-01	None	None	Cholesteryl esters in VLDL	Cholesteryl esters	brown
VLDL_FC	Component 3	0.004	0.042	9.2e-01	0.008	0.039	8.4e-01	0.006	0.029	8.2e-01	9.5e-01	None	None	Free cholesterol in VLDL	Free cholesterol	brown
VLDL_L	Component 3	0.01	0.042	8.2e-01	-0.008	0.039	8.4e-01	0.0	0.029	1.0e+00	7.6e-01	None	None	Total lipids in VLDL	Total lipids	brown
VLDL_P	Component 3	-0.004	0.042	9.3e-01	0.004	0.039	9.2e-01	0.0	0.029	9.9e-01	8.9e-01	None	None	Concentration of VLDL particles	Lipoprotein particle concentrations	brown
VLDL_PL	Component 3	0.0	0.042	1.0e+00	0.003	0.039	9.3e-01	0.002	0.029	9.5e-01	9.5e-01	None	None	Phospholipids in VLDL	Phospholipids	brown
VLDL_SIZE	Component 3	0.01	0.042	8.1e-01	-0.026	0.039	5.0e-01	-0.009	0.029	7.4e-01	5.3e-01	None	None	Average diameter for VLDL particles	Lipoprotein particle sizes	turquoise
VLDL_TG	Component 3	0.003	0.041	9.4e-01	-0.025	0.039	5.2e-01	-0.012	0.028	6.8e-01	6.2e-01	None	None	Triglycerides in VLDL	Triglycerides	turquoise
XL_HDL_C	Component 3	0.031	0.041	4.5e-01	-0.028	0.039	4.7e-01	-0.0	0.028	1.0e+00	2.9e-01	None	None	Cholesterol in very large HDL	Lipoprotein subclasses	black
XL_HDL_CE	Component 3	0.031	0.041	4.6e-01	-0.031	0.039	4.2e-01	-0.002	0.028	9.5e-01	2.7e-01	None	None	Cholesteryl esters in very large HDL	Lipoprotein subclasses	black
XL_HDL_CE_PCT	Component 3	0.026	0.041	5.4e-01	0.011	0.039	7.7e-01	0.018	0.028	5.3e-01	8.0e-01	None	None	Cholesteryl esters to total lipids ratio in very large HDL	Relative lipoprotein lipid concentrations	grey
XL_HDL_C_PCT	Component 3	0.019	0.042	6.5e-01	0.021	0.039	5.9e-01	0.02	0.029	4.8e-01	9.6e-01	None	None	Cholesterol to total lipids ratio in very large HDL	Relative lipoprotein lipid concentrations	black
XL_HDL_FC	Component 3	0.034	0.041	4.2e-01	-0.016	0.039	6.8e-01	0.007	0.028	8.0e-01	3.8e-01	None	None	Free cholesterol in very large HDL	Lipoprotein subclasses	black
XL_HDL_FC_PCT	Component 3	0.012	0.041	7.7e-01	0.041	0.039	3.0e-01	0.027	0.029	3.4e-01	6.2e-01	None	None	Free cholesterol to total lipids ratio in very large HDL	Relative lipoprotein lipid concentrations	black
XL_HDL_L	Component 3	0.03	0.041	4.6e-01	-0.028	0.039	4.7e-01	-0.001	0.029	9.9e-01	3.0e-01	None	None	Total lipids in very large HDL	Lipoprotein subclasses	black
XL_HDL_P	Component 3	0.037	0.041	3.8e-01	-0.025	0.039	5.3e-01	0.004	0.028	8.8e-01	2.8e-01	None	None	Concentration of very large HDL particles	Lipoprotein subclasses	black
XL_HDL_PL	Component 3	0.031	0.041	4.6e-01	-0.029	0.039	4.7e-01	-0.001	0.029	9.8e-01	3.0e-01	None	None	Phospholipids in very large HDL	Lipoprotein subclasses	black
XL_HDL_PL_PCT	Component 3	0.006	0.041	8.8e-01	-0.008	0.039	8.4e-01	-0.001	0.028	9.7e-01	8.0e-01	None	None	Phospholipids to total lipids ratio in very large HDL	Relative lipoprotein lipid concentrations	grey
XL_HDL_TG	Component 3	0.018	0.042	6.6e-01	-0.006	0.039	8.8e-01	0.005	0.028	8.5e-01	6.7e-01	None	None	Triglycerides in very large HDL	Lipoprotein subclasses	brown
XL_HDL_TG_PCT	Component 3	0.012	0.042	7.7e-01	0.008	0.039	8.3e-01	0.01	0.029	7.2e-01	9.5e-01	None	None	Triglycerides to total lipids ratio in very large HDL	Relative lipoprotein lipid concentrations	turquoise
XL_VLDL_C	Component 3	0.006	0.042	8.8e-01	0.006	0.039	8.9e-01	0.006	0.029	8.3e-01	9.9e-01	None	None	Cholesterol in very large VLDL	Lipoprotein subclasses	brown
XL_VLDL_CE	Component 3	0.008	0.042	8.4e-01	0.017	0.039	6.7e-01	0.013	0.029	6.5e-01	8.8e-01	None	None	Cholesteryl esters in very large VLDL	Lipoprotein subclasses	brown
XL_VLDL_CE_PCT	Component 3	0.002	0.041	9.6e-01	0.062	0.039	1.1e-01	0.034	0.028	2.3e-01	2.9e-01	None	None	Cholesteryl esters to total lipids ratio in very large VLDL	Relative lipoprotein lipid concentrations	grey
XL_VLDL_C_PCT	Component 3	0.01	0.041	8.1e-01	0.066	0.039	8.7e-02	0.04	0.028	1.6e-01	3.2e-01	None	None	Cholesterol to total lipids ratio in very large VLDL	Relative lipoprotein lipid concentrations	grey
XL_VLDL_FC	Component 3	0.017	0.042	6.8e-01	-0.0	0.039	9.9e-01	0.008	0.029	7.8e-01	7.6e-01	None	None	Free cholesterol in very large VLDL	Lipoprotein subclasses	turquoise
XL_VLDL_FC_PCT	Component 3	0.043	0.041	3.0e-01	0.038	0.039	3.2e-01	0.041	0.028	1.5e-01	9.3e-01	None	None	Free cholesterol to total lipids ratio in very large VLDL	Relative lipoprotein lipid concentrations	grey
XL_VLDL_L	Component 3	0.004	0.041	9.3e-01	-0.012	0.039	7.6e-01	-0.005	0.029	8.7e-01	7.8e-01	None	None	Total lipids in very large VLDL	Lipoprotein subclasses	turquoise
XL_VLDL_P	Component 3	0.007	0.041	8.6e-01	-0.004	0.039	9.1e-01	0.001	0.029	9.7e-01	8.4e-01	None	None	Concentration of very large VLDL particles	Lipoprotein subclasses	turquoise
XL_VLDL_PL	Component 3	0.012	0.042	7.7e-01	-0.002	0.039	9.5e-01	0.005	0.029	8.7e-01	8.0e-01	None	None	Phospholipids in very large VLDL	Lipoprotein subclasses	turquoise
XL_VLDL_PL_PCT	Component 3	0.02	0.042	6.4e-01	0.015	0.039	7.0e-01	0.017	0.028	5.4e-01	9.4e-01	None	None	Phospholipids to total lipids ratio in very large VLDL	Relative lipoprotein lipid concentrations	grey
XL_VLDL_TG	Component 3	0.003	0.041	9.4e-01	-0.018	0.039	6.5e-01	-0.008	0.028	7.8e-01	7.1e-01	None	None	Triglycerides in very large VLDL	Lipoprotein subclasses	turquoise
XL_VLDL_TG_PCT	Component 3	-0.006	0.041	8.8e-01	0.007	0.039	8.6e-01	0.001	0.028	9.8e-01	8.2e-01	None	None	Triglycerides to total lipids ratio in very large VLDL	Relative lipoprotein lipid concentrations	grey
XS_VLDL_C	Component 3	-0.014	0.041	7.4e-01	0.03	0.039	4.4e-01	0.009	0.028	7.4e-01	4.4e-01	None	None	Cholesterol in very small VLDL	Lipoprotein subclasses	red
XS_VLDL_CE	Component 3	-0.014	0.041	7.3e-01	0.03	0.039	4.4e-01	0.009	0.028	7.5e-01	4.3e-01	None	None	Cholesteryl esters in very small VLDL	Lipoprotein subclasses	red
XS_VLDL_CE_PCT	Component 3	0.001	0.041	9.8e-01	0.03	0.039	4.4e-01	0.016	0.028	5.6e-01	6.0e-01	None	None	Cholesteryl esters to total lipids ratio in very small VLDL	Relative lipoprotein lipid concentrations	yellow
XS_VLDL_C_PCT	Component 3	0.008	0.041	8.5e-01	0.035	0.039	3.6e-01	0.022	0.028	4.3e-01	6.2e-01	None	None	Cholesterol to total lipids ratio in very small VLDL	Relative lipoprotein lipid concentrations	yellow
XS_VLDL_FC	Component 3	-0.006	0.042	8.9e-01	0.025	0.039	5.2e-01	0.01	0.028	7.1e-01	5.9e-01	None	None	Free cholesterol in very small VLDL	Lipoprotein subclasses	brown
XS_VLDL_FC_PCT	Component 3	0.025	0.041	5.5e-01	0.06	0.039	1.2e-01	0.043	0.028	1.2e-01	5.3e-01	None	None	Free cholesterol to total lipids ratio in very small VLDL	Relative lipoprotein lipid concentrations	yellow
XS_VLDL_L	Component 3	-0.016	0.041	7.0e-01	0.022	0.039	5.7e-01	0.004	0.028	8.8e-01	5.0e-01	None	None	Total lipids in very small VLDL	Lipoprotein subclasses	brown
XS_VLDL_P	Component 3	-0.009	0.041	8.3e-01	0.022	0.039	5.7e-01	0.008	0.028	7.9e-01	5.8e-01	None	None	Concentration of very small VLDL particles	Lipoprotein subclasses	brown
XS_VLDL_PL	Component 3	-0.008	0.042	8.5e-01	0.017	0.039	6.6e-01	0.006	0.028	8.5e-01	6.6e-01	None	None	Phospholipids in very small VLDL	Lipoprotein subclasses	brown
XS_VLDL_PL_PCT	Component 3	-0.019	0.041	6.5e-01	-0.006	0.039	8.8e-01	-0.012	0.028	6.8e-01	8.2e-01	None	None	Phospholipids to total lipids ratio in very small VLDL	Relative lipoprotein lipid concentrations	grey
XS_VLDL_TG	Component 3	-0.015	0.042	7.2e-01	-0.003	0.039	9.4e-01	-0.008	0.028	7.7e-01	8.3e-01	None	None	Triglycerides in very small VLDL	Lipoprotein subclasses	brown
XS_VLDL_TG_PCT	Component 3	-0.026	0.041	5.4e-01	-0.032	0.039	4.0e-01	-0.029	0.028	3.0e-01	9.0e-01	None	None	Triglycerides to total lipids ratio in very small VLDL	Relative lipoprotein lipid concentrations	yellow
XXL_VLDL_C	Component 3	0.037	0.042	3.8e-01	0.004	0.039	9.1e-01	0.02	0.029	4.9e-01	5.7e-01	None	None	Cholesterol in chylomicrons and extremely large VLDL	Lipoprotein subclasses	turquoise
XXL_VLDL_CE	Component 3	0.039	0.042	3.5e-01	0.008	0.039	8.3e-01	0.023	0.029	4.2e-01	5.9e-01	None	None	Cholesteryl esters in chylomicrons and extremely large VLDL	Lipoprotein subclasses	turquoise
XXL_VLDL_FC	Component 3	0.035	0.041	4.0e-01	0.001	0.039	9.8e-01	0.017	0.028	5.5e-01	5.5e-01	None	None	Free cholesterol in chylomicrons and extremely large VLDL	Lipoprotein subclasses	turquoise
XXL_VLDL_L	Component 3	0.025	0.041	5.5e-01	-0.008	0.039	8.4e-01	0.008	0.028	7.9e-01	5.7e-01	None	None	Total lipids in chylomicrons and extremely large VLDL	Lipoprotein subclasses	turquoise
XXL_VLDL_P	Component 3	0.032	0.041	4.4e-01	-0.002	0.039	9.7e-01	0.014	0.028	6.2e-01	5.6e-01	None	None	Concentration of chylomicrons and extremely large VLDL particles	Lipoprotein subclasses	turquoise
XXL_VLDL_PL	Component 3	0.035	0.041	4.0e-01	0.001	0.039	9.8e-01	0.017	0.028	5.5e-01	5.5e-01	None	None	Phospholipids in chylomicrons and extremely large VLDL	Lipoprotein subclasses	turquoise
XXL_VLDL_TG	Component 3	0.021	0.041	6.1e-01	-0.008	0.039	8.3e-01	0.006	0.028	8.4e-01	6.1e-01	None	None	Triglycerides in chylomicrons and extremely large VLDL	Lipoprotein subclasses	turquoise
ACETATE	Component 4	0.017	0.043	6.9e-01	-0.06	0.04	1.3e-01	-0.025	0.029	4.0e-01	1.9e-01	None	None	Acetate	Ketone bodies	grey
ACETOACETATE	Component 4	-0.016	0.042	7.0e-01	0.004	0.039	9.2e-01	-0.005	0.029	8.6e-01	7.3e-01	None	None	Acetoacetate	Ketone bodies	grey
ACETONE	Component 4	0.002	0.042	9.6e-01	0.027	0.039	4.9e-01	0.015	0.029	5.9e-01	6.6e-01	None	None	Acetone	Ketone bodies	grey
ALA	Component 4	0.07	0.042	9.6e-02	0.067	0.039	8.7e-02	0.069	0.029	1.7e-02	9.6e-01	None	None	Alanine	Amino acids	grey
ALBUMIN	Component 4	-0.022	0.043	6.0e-01	0.005	0.039	9.0e-01	-0.008	0.029	7.9e-01	6.3e-01	None	None	Albumin	Fluid balance	grey
APOA1	Component 4	0.037	0.043	3.8e-01	0.014	0.039	7.3e-01	0.025	0.029	4.0e-01	6.9e-01	None	None	Apolipoprotein A1	Apolipoproteins	green
APOB	Component 4	0.013	0.043	7.6e-01	0.006	0.04	8.8e-01	0.009	0.029	7.6e-01	9.0e-01	None	None	Apolipoprotein B	Apolipoproteins	blue
APOB_BY_APOA1	Component 4	-0.008	0.043	8.4e-01	0.009	0.04	8.2e-01	0.001	0.029	9.7e-01	7.6e-01	None	None	Ratio of apolipoprotein B to apolipoprotein A1	Apolipoproteins	brown
BOHBUTYRATE	Component 4	-0.017	0.042	6.8e-01	0.033	0.039	4.0e-01	0.01	0.029	7.4e-01	3.8e-01	None	None	3-Hydroxybutyrate	Ketone bodies	grey
CHOLINES	Component 4	0.05	0.042	2.4e-01	0.025	0.039	5.2e-01	0.037	0.029	2.0e-01	6.6e-01	None	None	Total cholines	Other lipids	red
CITRATE	Component 4	0.034	0.042	4.2e-01	0.005	0.039	8.9e-01	0.019	0.029	5.2e-01	6.2e-01	None	None	Citrate	Glycolysis related metabolites	grey
CLINICAL_LDL_C	Component 4	0.003	0.043	9.4e-01	0.001	0.04	9.8e-01	0.002	0.029	9.4e-01	9.8e-01	None	None	Clinical LDL cholesterol	Cholesterol	blue
CREATININE	Component 4	0.006	0.043	8.9e-01	0.054	0.039	1.7e-01	0.032	0.029	2.7e-01	4.1e-01	None	None	Creatinine	Fluid balance	grey
DHA	Component 4	0.06	0.043	1.7e-01	0.042	0.039	2.9e-01	0.05	0.029	8.4e-02	7.6e-01	None	None	Docosahexaenoic acid	Fatty acids	grey
DHA_PCT	Component 4	0.015	0.043	7.4e-01	0.01	0.039	8.0e-01	0.012	0.029	6.8e-01	9.3e-01	None	None	Ratio of docosahexaenoic acid to total fatty acids	Fatty acids	grey
GLN	Component 4	-0.05	0.042	2.4e-01	-0.01	0.04	7.9e-01	-0.029	0.029	3.2e-01	5.0e-01	None	None	Glutamine	Amino acids	grey
GLUCOSE	Component 4	0.079	0.042	6.3e-02	0.061	0.039	1.2e-01	0.069	0.029	1.6e-02	7.6e-01	None	None	Glucose	Glycolysis related metabolites	grey
GLY	Component 4	-0.012	0.043	7.7e-01	-0.055	0.039	1.6e-01	-0.035	0.029	2.2e-01	4.7e-01	None	None	Glycine	Amino acids	grey
GLYCA	Component 4	-0.038	0.043	3.8e-01	0.025	0.04	5.4e-01	-0.004	0.029	8.9e-01	2.9e-01	None	None	Glycoprotein acetyls	Inflammation	brown
GLYCEROL	Component 4	0.058	0.042	1.7e-01	0.024	0.04	5.4e-01	0.04	0.029	1.7e-01	5.6e-01	None	None	Glycerol	Glycolysis related metabolites	grey
HDL_C	Component 4	0.004	0.043	9.3e-01	-0.004	0.04	9.2e-01	-0.001	0.029	9.8e-01	8.9e-01	None	None	HDL cholesterol	Cholesterol	green
HDL_CE	Component 4	0.001	0.043	9.8e-01	-0.005	0.04	9.0e-01	-0.002	0.029	9.4e-01	9.1e-01	None	None	Cholesteryl esters in HDL	Cholesteryl esters	green
HDL_FC	Component 4	0.017	0.043	7.0e-01	0.006	0.04	8.8e-01	0.011	0.029	7.1e-01	8.5e-01	None	None	Free cholesterol in HDL	Free cholesterol	green
HDL_L	Component 4	0.027	0.043	5.2e-01	0.009	0.04	8.2e-01	0.017	0.029	5.5e-01	7.5e-01	None	None	Total lipids in HDL	Total lipids	green
HDL_P	Component 4	0.039	0.043	3.6e-01	0.016	0.039	6.9e-01	0.026	0.029	3.6e-01	6.9e-01	None	None	Concentration of HDL particles	Lipoprotein particle concentrations	green
HDL_PL	Component 4	0.04	0.043	3.5e-01	0.009	0.04	8.1e-01	0.023	0.029	4.2e-01	6.0e-01	None	None	Phospholipids in HDL	Phospholipids	green
HDL_SIZE	Component 4	-0.015	0.043	7.3e-01	-0.01	0.04	8.1e-01	-0.012	0.029	6.8e-01	9.3e-01	None	None	Average diameter for HDL particles	Lipoprotein particle sizes	black
HDL_TG	Component 4	0.091	0.043	3.4e-02	0.054	0.039	1.7e-01	0.071	0.029	1.4e-02	5.3e-01	None	None	Triglycerides in HDL	Triglycerides	turquoise
HIS	Component 4	0.019	0.042	6.5e-01	0.006	0.039	8.7e-01	0.012	0.029	6.7e-01	8.2e-01	None	None	Histidine	Amino acids	grey
IDL_C	Component 4	0.0	0.042	9.9e-01	-0.009	0.039	8.3e-01	-0.005	0.029	8.8e-01	8.8e-01	None	None	Cholesterol in IDL	Lipoprotein subclasses	red
IDL_CE	Component 4	0.001	0.042	9.8e-01	-0.013	0.039	7.5e-01	-0.006	0.029	8.3e-01	8.1e-01	None	None	Cholesteryl esters in IDL	Lipoprotein subclasses	red
IDL_CE_PCT	Component 4	-0.057	0.043	1.8e-01	-0.077	0.039	4.9e-02	-0.068	0.029	1.9e-02	7.3e-01	None	None	Cholesteryl esters to total lipids ratio in IDL	Relative lipoprotein lipid concentrations	yellow
IDL_C_PCT	Component 4	-0.069	0.043	1.1e-01	-0.06	0.039	1.3e-01	-0.064	0.029	2.7e-02	8.7e-01	None	None	Cholesterol to total lipids ratio in IDL	Relative lipoprotein lipid concentrations	yellow
IDL_FC	Component 4	0.004	0.042	9.3e-01	0.002	0.039	9.7e-01	0.003	0.029	9.3e-01	9.7e-01	None	None	Free cholesterol in IDL	Lipoprotein subclasses	red
IDL_FC_PCT	Component 4	-0.055	0.042	1.9e-01	0.012	0.039	7.5e-01	-0.019	0.029	5.1e-01	2.4e-01	None	None	Free cholesterol to total lipids ratio in IDL	Relative lipoprotein lipid concentrations	yellow
IDL_L	Component 4	0.015	0.042	7.3e-01	0.003	0.039	9.3e-01	0.009	0.029	7.7e-01	8.4e-01	None	None	Total lipids in IDL	Lipoprotein subclasses	red
IDL_P	Component 4	-0.0	0.042	9.9e-01	-0.021	0.039	6.0e-01	-0.011	0.029	6.9e-01	7.2e-01	None	None	Concentration of IDL particles	Lipoprotein subclasses	red
IDL_PL	Component 4	0.026	0.042	5.3e-01	0.01	0.039	8.1e-01	0.017	0.029	5.5e-01	7.7e-01	None	None	Phospholipids in IDL	Lipoprotein subclasses	red
IDL_PL_PCT	Component 4	0.054	0.042	2.0e-01	0.06	0.039	1.3e-01	0.057	0.029	4.6e-02	9.2e-01	None	None	Phospholipids to total lipids ratio in IDL	Relative lipoprotein lipid concentrations	grey
IDL_TG	Component 4	0.071	0.043	9.5e-02	0.045	0.039	2.5e-01	0.057	0.029	4.9e-02	6.5e-01	None	None	Triglycerides in IDL	Lipoprotein subclasses	brown
IDL_TG_PCT	Component 4	0.061	0.043	1.5e-01	0.038	0.039	3.3e-01	0.049	0.029	9.0e-02	6.9e-01	None	None	Triglycerides to total lipids ratio in IDL	Relative lipoprotein lipid concentrations	yellow
ILE	Component 4	0.039	0.042	3.5e-01	0.085	0.039	3.1e-02	0.064	0.029	2.7e-02	4.3e-01	None	None	Isoleucine	Amino acids	grey
LA	Component 4	0.007	0.043	8.7e-01	0.016	0.039	6.9e-01	0.012	0.029	6.8e-01	8.8e-01	None	None	Linoleic acid	Fatty acids	blue
LACTATE	Component 4	0.099	0.042	1.9e-02	0.056	0.039	1.5e-01	0.076	0.029	7.9e-03	4.6e-01	None	None	Lactate	Glycolysis related metabolites	grey
LA_PCT	Component 4	-0.11	0.042	9.3e-03	-0.039	0.039	3.2e-01	-0.072	0.029	1.2e-02	2.2e-01	None	None	Ratio of linoleic acid to total fatty acids	Fatty acids	grey
LDL_C	Component 4	0.021	0.043	6.3e-01	0.003	0.04	9.4e-01	0.011	0.029	7.0e-01	7.6e-01	None	None	LDL cholesterol	Cholesterol	blue
LDL_CE	Component 4	0.028	0.043	5.1e-01	0.004	0.04	9.3e-01	0.015	0.029	6.1e-01	6.8e-01	None	None	Cholesteryl esters in LDL	Cholesteryl esters	blue
LDL_FC	Component 4	-0.002	0.043	9.6e-01	-0.004	0.04	9.1e-01	-0.003	0.029	9.1e-01	9.7e-01	None	None	Free cholesterol in LDL	Free cholesterol	blue
LDL_L	Component 4	0.022	0.043	6.1e-01	0.005	0.04	9.0e-01	0.013	0.029	6.6e-01	7.8e-01	None	None	Total lipids in LDL	Total lipids	blue
LDL_P	Component 4	0.013	0.043	7.6e-01	0.005	0.04	9.0e-01	0.009	0.029	7.6e-01	8.8e-01	None	None	Concentration of LDL particles	Lipoprotein particle concentrations	blue
LDL_PL	Component 4	0.011	0.043	8.0e-01	-0.003	0.04	9.3e-01	0.003	0.029	9.1e-01	8.0e-01	None	None	Phospholipids in LDL	Phospholipids	blue
LDL_SIZE	Component 4	-0.016	0.043	7.0e-01	0.076	0.039	5.5e-02	0.033	0.029	2.5e-01	1.1e-01	None	None	Average diameter for LDL particles	Lipoprotein particle sizes	grey
LDL_TG	Component 4	0.066	0.043	1.3e-01	0.039	0.04	3.2e-01	0.051	0.029	7.7e-02	6.5e-01	None	None	Triglycerides in LDL	Triglycerides	brown
LEU	Component 4	0.023	0.043	5.8e-01	0.106	0.039	7.7e-03	0.068	0.029	1.9e-02	1.6e-01	None	None	Leucine	Amino acids	grey
L_HDL_C	Component 4	-0.017	0.043	6.9e-01	-0.007	0.04	8.5e-01	-0.012	0.029	6.8e-01	8.7e-01	None	None	Cholesterol in large HDL	Lipoprotein subclasses	black
L_HDL_CE	Component 4	-0.019	0.043	6.5e-01	-0.008	0.04	8.4e-01	-0.013	0.029	6.5e-01	8.5e-01	None	None	Cholesteryl esters in large HDL	Lipoprotein subclasses	black
L_HDL_CE_PCT	Component 4	-0.119	0.042	5.0e-03	-0.033	0.039	4.0e-01	-0.073	0.029	1.1e-02	1.4e-01	None	None	Cholesteryl esters to total lipids ratio in large HDL	Relative lipoprotein lipid concentrations	grey
L_HDL_C_PCT	Component 4	-0.105	0.042	1.4e-02	-0.039	0.039	3.2e-01	-0.07	0.029	1.6e-02	2.6e-01	None	None	Cholesterol to total lipids ratio in large HDL	Relative lipoprotein lipid concentrations	grey
L_HDL_FC	Component 4	-0.008	0.043	8.5e-01	-0.0	0.04	9.9e-01	-0.004	0.029	8.9e-01	9.0e-01	None	None	Free cholesterol in large HDL	Lipoprotein subclasses	black
L_HDL_FC_PCT	Component 4	-0.018	0.043	6.7e-01	-0.054	0.039	1.7e-01	-0.037	0.029	2.0e-01	5.4e-01	None	None	Free cholesterol to total lipids ratio in large HDL	Relative lipoprotein lipid concentrations	grey
L_HDL_L	Component 4	-0.005	0.043	9.0e-01	-0.005	0.04	9.0e-01	-0.005	0.029	8.6e-01	1.0e+00	None	None	Total lipids in large HDL	Lipoprotein subclasses	black
L_HDL_P	Component 4	-0.002	0.043	9.7e-01	0.001	0.04	9.8e-01	-0.0	0.029	1.0e+00	9.6e-01	None	None	Concentration of large HDL particles	Lipoprotein subclasses	black
L_HDL_PL	Component 4	0.004	0.043	9.2e-01	-0.0	0.04	9.9e-01	0.002	0.029	9.5e-01	9.4e-01	None	None	Phospholipids in large HDL	Lipoprotein subclasses	black
L_HDL_PL_PCT	Component 4	0.117	0.042	5.5e-03	-0.052	0.039	1.9e-01	0.027	0.029	3.5e-01	3.3e-03	None	Heterogeneous	Phospholipids to total lipids ratio in large HDL	Relative lipoprotein lipid concentrations	grey
L_HDL_TG	Component 4	0.068	0.043	1.1e-01	0.051	0.039	1.9e-01	0.059	0.029	4.1e-02	7.7e-01	None	None	Triglycerides in large HDL	Lipoprotein subclasses	brown
L_HDL_TG_PCT	Component 4	0.082	0.043	5.9e-02	0.058	0.039	1.4e-01	0.069	0.029	1.8e-02	6.9e-01	None	None	Triglycerides to total lipids ratio in large HDL	Relative lipoprotein lipid concentrations	turquoise
L_LDL_C	Component 4	0.016	0.043	7.1e-01	0.007	0.04	8.7e-01	0.011	0.029	7.1e-01	8.8e-01	None	None	Cholesterol in large LDL	Lipoprotein subclasses	blue
L_LDL_CE	Component 4	0.024	0.043	5.7e-01	0.009	0.04	8.3e-01	0.016	0.029	5.9e-01	7.9e-01	None	None	Cholesteryl esters in large LDL	Lipoprotein subclasses	blue
L_LDL_CE_PCT	Component 4	0.045	0.043	2.9e-01	0.011	0.04	7.9e-01	0.027	0.029	3.6e-01	5.5e-01	None	None	Cholesteryl esters to total lipids ratio in large LDL	Relative lipoprotein lipid concentrations	blue
L_LDL_C_PCT	Component 4	-0.012	0.043	7.7e-01	-0.018	0.039	6.5e-01	-0.015	0.029	6.0e-01	9.3e-01	None	None	Cholesterol to total lipids ratio in large LDL	Relative lipoprotein lipid concentrations	yellow
L_LDL_FC	Component 4	0.003	0.043	9.4e-01	-0.001	0.039	9.8e-01	0.001	0.029	9.8e-01	9.4e-01	None	None	Free cholesterol in large LDL	Lipoprotein subclasses	blue
L_LDL_FC_PCT	Component 4	-0.061	0.043	1.5e-01	-0.028	0.04	4.7e-01	-0.044	0.029	1.3e-01	5.8e-01	None	None	Free cholesterol to total lipids ratio in large LDL	Relative lipoprotein lipid concentrations	yellow
L_LDL_L	Component 4	0.017	0.043	6.8e-01	0.009	0.04	8.3e-01	0.013	0.029	6.6e-01	8.8e-01	None	None	Total lipids in large LDL	Lipoprotein subclasses	blue
L_LDL_P	Component 4	0.007	0.043	8.8e-01	0.014	0.04	7.2e-01	0.011	0.029	7.1e-01	8.9e-01	None	None	Concentration of large LDL particles	Lipoprotein subclasses	blue
L_LDL_PL	Component 4	0.012	0.043	7.8e-01	-0.0	0.04	1.0e+00	0.005	0.029	8.5e-01	8.4e-01	None	None	Phospholipids in large LDL	Lipoprotein subclasses	blue
L_LDL_PL_PCT	Component 4	-0.095	0.042	2.4e-02	-0.083	0.039	3.4e-02	-0.089	0.029	2.0e-03	8.4e-01	None	None	Phospholipids to total lipids ratio in large LDL	Relative lipoprotein lipid concentrations	grey
L_LDL_TG	Component 4	0.067	0.043	1.2e-01	0.042	0.039	2.9e-01	0.053	0.029	6.6e-02	6.7e-01	None	None	Triglycerides in large LDL	Lipoprotein subclasses	brown
L_LDL_TG_PCT	Component 4	0.052	0.043	2.3e-01	0.037	0.039	3.4e-01	0.044	0.029	1.3e-01	8.1e-01	None	None	Triglycerides to total lipids ratio in large LDL	Relative lipoprotein lipid concentrations	yellow
L_VLDL_C	Component 4	0.043	0.043	3.2e-01	0.022	0.04	5.8e-01	0.032	0.029	2.7e-01	7.2e-01	None	None	Cholesterol in large VLDL	Lipoprotein subclasses	brown
L_VLDL_CE	Component 4	0.035	0.043	4.2e-01	0.02	0.04	6.2e-01	0.027	0.029	3.6e-01	7.9e-01	None	None	Cholesteryl esters in large VLDL	Lipoprotein subclasses	brown
L_VLDL_CE_PCT	Component 4	-0.026	0.042	5.3e-01	0.016	0.039	6.9e-01	-0.004	0.029	9.0e-01	4.6e-01	None	None	Cholesteryl esters to total lipids ratio in large VLDL	Relative lipoprotein lipid concentrations	grey
L_VLDL_C_PCT	Component 4	0.004	0.043	9.2e-01	0.033	0.039	4.0e-01	0.02	0.029	4.9e-01	6.1e-01	None	None	Cholesterol to total lipids ratio in large VLDL	Relative lipoprotein lipid concentrations	grey
L_VLDL_FC	Component 4	0.047	0.043	2.8e-01	0.025	0.04	5.4e-01	0.035	0.029	2.3e-01	7.1e-01	None	None	Free cholesterol in large VLDL	Lipoprotein subclasses	turquoise
L_VLDL_FC_PCT	Component 4	0.038	0.043	3.7e-01	0.049	0.039	2.1e-01	0.044	0.029	1.3e-01	8.5e-01	None	None	Free cholesterol to total lipids ratio in large VLDL	Relative lipoprotein lipid concentrations	grey
L_VLDL_L	Component 4	0.045	0.043	3.0e-01	0.021	0.04	6.0e-01	0.032	0.029	2.7e-01	6.9e-01	None	None	Total lipids in large VLDL	Lipoprotein subclasses	turquoise
L_VLDL_P	Component 4	0.05	0.043	2.4e-01	0.021	0.04	6.0e-01	0.035	0.029	2.4e-01	6.2e-01	None	None	Concentration of large VLDL particles	Lipoprotein subclasses	turquoise
L_VLDL_PL	Component 4	0.048	0.043	2.6e-01	0.024	0.04	5.5e-01	0.035	0.029	2.3e-01	6.8e-01	None	None	Phospholipids in large VLDL	Lipoprotein subclasses	turquoise
L_VLDL_PL_PCT	Component 4	0.028	0.043	5.1e-01	0.007	0.039	8.6e-01	0.017	0.029	5.6e-01	7.1e-01	None	None	Phospholipids to total lipids ratio in large VLDL	Relative lipoprotein lipid concentrations	grey
L_VLDL_TG	Component 4	0.048	0.043	2.6e-01	0.018	0.04	6.6e-01	0.032	0.029	2.7e-01	6.0e-01	None	None	Triglycerides in large VLDL	Lipoprotein subclasses	turquoise
L_VLDL_TG_PCT	Component 4	-0.017	0.043	7.0e-01	-0.012	0.039	7.6e-01	-0.014	0.029	6.3e-01	9.4e-01	None	None	Triglycerides to total lipids ratio in large VLDL	Relative lipoprotein lipid concentrations	grey
MUFA	Component 4	0.081	0.043	5.8e-02	0.041	0.039	3.0e-01	0.059	0.029	4.0e-02	4.9e-01	None	None	Monounsaturated fatty acids	Fatty acids	brown
MUFA_PCT	Component 4	0.067	0.043	1.2e-01	0.011	0.039	7.8e-01	0.037	0.029	2.1e-01	3.4e-01	None	None	Ratio of monounsaturated fatty acids to total fatty acids	Fatty acids	turquoise
M_HDL_C	Component 4	0.027	0.043	5.3e-01	0.005	0.04	9.1e-01	0.015	0.029	6.1e-01	7.0e-01	None	None	Cholesterol in medium HDL	Lipoprotein subclasses	green
M_HDL_CE	Component 4	0.024	0.043	5.7e-01	0.004	0.04	9.1e-01	0.014	0.029	6.4e-01	7.3e-01	None	None	Cholesteryl esters in medium HDL	Lipoprotein subclasses	green
M_HDL_CE_PCT	Component 4	-0.091	0.043	3.4e-02	-0.039	0.04	3.2e-01	-0.063	0.029	3.0e-02	3.7e-01	None	None	Cholesteryl esters to total lipids ratio in medium HDL	Relative lipoprotein lipid concentrations	turquoise
M_HDL_C_PCT	Component 4	-0.082	0.043	5.6e-02	-0.041	0.04	3.0e-01	-0.06	0.029	4.0e-02	4.8e-01	None	None	Cholesterol to total lipids ratio in medium HDL	Relative lipoprotein lipid concentrations	turquoise
M_HDL_FC	Component 4	0.039	0.043	3.6e-01	0.012	0.04	7.6e-01	0.025	0.029	3.9e-01	6.4e-01	None	None	Free cholesterol in medium HDL	Lipoprotein subclasses	green
M_HDL_FC_PCT	Component 4	-0.005	0.043	9.0e-01	-0.022	0.039	5.8e-01	-0.014	0.029	6.2e-01	7.8e-01	None	None	Free cholesterol to total lipids ratio in medium HDL	Relative lipoprotein lipid concentrations	green
M_HDL_L	Component 4	0.049	0.043	2.5e-01	0.017	0.04	6.8e-01	0.031	0.029	2.8e-01	5.8e-01	None	None	Total lipids in medium HDL	Lipoprotein subclasses	green
M_HDL_P	Component 4	0.045	0.043	2.9e-01	0.017	0.04	6.8e-01	0.03	0.029	3.1e-01	6.3e-01	None	None	Concentration of medium HDL particles	Lipoprotein subclasses	green
M_HDL_PL	Component 4	0.062	0.043	1.5e-01	0.022	0.04	5.7e-01	0.041	0.029	1.6e-01	5.0e-01	None	None	Phospholipids in medium HDL	Lipoprotein subclasses	green
M_HDL_PL_PCT	Component 4	0.089	0.043	3.6e-02	0.025	0.039	5.3e-01	0.054	0.029	6.0e-02	2.6e-01	None	None	Phospholipids to total lipids ratio in medium HDL	Relative lipoprotein lipid concentrations	turquoise
M_HDL_TG	Component 4	0.099	0.043	2.0e-02	0.057	0.039	1.5e-01	0.076	0.029	8.3e-03	4.7e-01	None	None	Triglycerides in medium HDL	Lipoprotein subclasses	turquoise
M_HDL_TG_PCT	Component 4	0.083	0.043	5.4e-02	0.046	0.039	2.4e-01	0.063	0.029	3.0e-02	5.2e-01	None	None	Triglycerides to total lipids ratio in medium HDL	Relative lipoprotein lipid concentrations	turquoise
M_LDL_C	Component 4	0.027	0.043	5.3e-01	-0.007	0.04	8.6e-01	0.009	0.029	7.7e-01	5.7e-01	None	None	Cholesterol in medium LDL	Lipoprotein subclasses	blue
M_LDL_CE	Component 4	0.037	0.043	3.9e-01	-0.007	0.04	8.6e-01	0.013	0.029	6.5e-01	4.5e-01	None	None	Cholesteryl esters in medium LDL	Lipoprotein subclasses	blue
M_LDL_CE_PCT	Component 4	0.07	0.043	1.0e-01	-0.017	0.04	6.7e-01	0.024	0.029	4.2e-01	1.3e-01	None	None	Cholesteryl esters to total lipids ratio in medium LDL	Relative lipoprotein lipid concentrations	brown
M_LDL_C_PCT	Component 4	0.006	0.043	8.9e-01	-0.049	0.039	2.2e-01	-0.024	0.029	4.2e-01	3.4e-01	None	None	Cholesterol to total lipids ratio in medium LDL	Relative lipoprotein lipid concentrations	blue
M_LDL_FC	Component 4	-0.006	0.043	8.9e-01	-0.007	0.04	8.6e-01	-0.007	0.029	8.2e-01	9.9e-01	None	None	Free cholesterol in medium LDL	Lipoprotein subclasses	blue
M_LDL_FC_PCT	Component 4	-0.074	0.043	8.4e-02	-0.012	0.039	7.5e-01	-0.041	0.029	1.6e-01	2.9e-01	None	None	Free cholesterol to total lipids ratio in medium LDL	Relative lipoprotein lipid concentrations	turquoise
M_LDL_L	Component 4	0.026	0.043	5.5e-01	-0.003	0.04	9.4e-01	0.01	0.029	7.2e-01	6.2e-01	None	None	Total lipids in medium LDL	Lipoprotein subclasses	blue
M_LDL_P	Component 4	0.03	0.043	4.8e-01	-0.008	0.04	8.3e-01	0.009	0.029	7.5e-01	5.1e-01	None	None	Concentration of medium LDL particles	Lipoprotein subclasses	blue
M_LDL_PL	Component 4	0.014	0.043	7.4e-01	-0.005	0.04	8.9e-01	0.004	0.029	9.0e-01	7.4e-01	None	None	Phospholipids in medium LDL	Lipoprotein subclasses	blue
M_LDL_PL_PCT	Component 4	-0.113	0.042	8.0e-03	-0.007	0.039	8.6e-01	-0.056	0.029	5.3e-02	6.7e-02	None	None	Phospholipids to total lipids ratio in medium LDL	Relative lipoprotein lipid concentrations	brown
M_LDL_TG	Component 4	0.059	0.043	1.7e-01	0.033	0.04	4.0e-01	0.045	0.029	1.2e-01	6.5e-01	None	None	Triglycerides in medium LDL	Lipoprotein subclasses	brown
M_LDL_TG_PCT	Component 4	0.055	0.043	2.0e-01	0.052	0.039	1.9e-01	0.054	0.029	6.4e-02	9.5e-01	None	None	Triglycerides to total lipids ratio in medium LDL	Relative lipoprotein lipid concentrations	yellow
M_VLDL_C	Component 4	0.003	0.043	9.4e-01	0.007	0.04	8.7e-01	0.005	0.029	8.6e-01	9.5e-01	None	None	Cholesterol in medium VLDL	Lipoprotein subclasses	blue
M_VLDL_CE	Component 4	-0.01	0.043	8.1e-01	0.0	0.039	9.9e-01	-0.005	0.029	8.7e-01	8.6e-01	None	None	Cholesteryl esters in medium VLDL	Lipoprotein subclasses	blue
M_VLDL_CE_PCT	Component 4	-0.075	0.042	7.8e-02	-0.007	0.039	8.6e-01	-0.038	0.029	1.8e-01	2.4e-01	None	None	Cholesteryl esters to total lipids ratio in medium VLDL	Relative lipoprotein lipid concentrations	yellow
M_VLDL_C_PCT	Component 4	-0.075	0.042	7.8e-02	-0.006	0.039	8.8e-01	-0.038	0.029	1.9e-01	2.3e-01	None	None	Cholesterol to total lipids ratio in medium VLDL	Relative lipoprotein lipid concentrations	yellow
M_VLDL_FC	Component 4	0.023	0.043	5.9e-01	0.012	0.04	7.6e-01	0.017	0.029	5.6e-01	8.5e-01	None	None	Free cholesterol in medium VLDL	Lipoprotein subclasses	brown
M_VLDL_FC_PCT	Component 4	-0.064	0.042	1.3e-01	0.009	0.039	8.3e-01	-0.025	0.029	3.8e-01	2.1e-01	None	None	Free cholesterol to total lipids ratio in medium VLDL	Relative lipoprotein lipid concentrations	yellow
M_VLDL_L	Component 4	0.036	0.043	3.9e-01	0.013	0.04	7.3e-01	0.024	0.029	4.1e-01	6.9e-01	None	None	Total lipids in medium VLDL	Lipoprotein subclasses	brown
M_VLDL_P	Component 4	0.029	0.043	5.0e-01	0.009	0.04	8.1e-01	0.018	0.029	5.3e-01	7.4e-01	None	None	Concentration of medium VLDL particles	Lipoprotein subclasses	brown
M_VLDL_PL	Component 4	0.03	0.043	4.9e-01	0.018	0.04	6.6e-01	0.023	0.029	4.2e-01	8.3e-01	None	None	Phospholipids in medium VLDL	Lipoprotein subclasses	brown
M_VLDL_PL_PCT	Component 4	-0.055	0.042	2.0e-01	0.003	0.039	9.5e-01	-0.024	0.029	4.0e-01	3.2e-01	None	None	Phospholipids to total lipids ratio in medium VLDL	Relative lipoprotein lipid concentrations	yellow
M_VLDL_TG	Component 4	0.05	0.043	2.5e-01	0.015	0.04	7.1e-01	0.031	0.029	2.9e-01	5.5e-01	None	None	Triglycerides in medium VLDL	Lipoprotein subclasses	turquoise
M_VLDL_TG_PCT	Component 4	0.062	0.042	1.4e-01	0.011	0.039	7.7e-01	0.035	0.029	2.3e-01	3.8e-01	None	None	Triglycerides to total lipids ratio in medium VLDL	Relative lipoprotein lipid concentrations	yellow
NON_HDL_C	Component 4	0.018	0.043	6.7e-01	0.008	0.04	8.3e-01	0.013	0.029	6.6e-01	8.7e-01	None	None	Total cholesterol minus HDL-C	Cholesterol	blue
OMEGA_3	Component 4	0.073	0.043	8.9e-02	0.079	0.039	4.5e-02	0.076	0.029	8.4e-03	9.1e-01	None	None	Omega-3 fatty acids	Fatty acids	grey
OMEGA_3_PCT	Component 4	0.037	0.043	3.9e-01	0.068	0.039	8.4e-02	0.054	0.029	6.3e-02	6.0e-01	None	None	Ratio of omega-3 fatty acids to total fatty acids	Fatty acids	grey
OMEGA_6	Component 4	0.028	0.043	5.0e-01	0.032	0.039	4.1e-01	0.03	0.029	2.9e-01	9.5e-01	None	None	Omega-6 fatty acids	Fatty acids	blue
OMEGA_6_BY_OMEGA_3	Component 4	-0.06	0.043	1.6e-01	-0.066	0.039	9.4e-02	-0.063	0.029	2.9e-02	9.3e-01	None	None	Ratio of omega-6 fatty acids to omega-3 fatty acids	Fatty acids	grey
OMEGA_6_PCT	Component 4	-0.11	0.042	9.5e-03	-0.031	0.039	4.4e-01	-0.067	0.029	1.9e-02	1.7e-01	None	None	Ratio of omega-6 fatty acids to total fatty acids	Fatty acids	turquoise
PHE	Component 4	0.023	0.042	5.8e-01	0.066	0.039	9.4e-02	0.046	0.029	1.1e-01	4.6e-01	None	None	Phenylalanine	Amino acids	grey
PHOSPHATIDYLC	Component 4	0.066	0.042	1.2e-01	0.031	0.039	4.3e-01	0.047	0.029	1.0e-01	5.4e-01	None	None	Phosphatidylcholines	Other lipids	red
PHOSPHOGLYC	Component 4	0.063	0.042	1.4e-01	0.033	0.039	4.0e-01	0.047	0.029	1.0e-01	6.1e-01	None	None	Phosphoglycerides	Other lipids	red
PUFA	Component 4	0.041	0.042	3.4e-01	0.048	0.039	2.2e-01	0.045	0.029	1.2e-01	8.9e-01	None	None	Polyunsaturated fatty acids	Fatty acids	blue
PUFA_BY_MUFA	Component 4	-0.079	0.043	6.5e-02	-0.006	0.039	8.7e-01	-0.04	0.029	1.7e-01	2.1e-01	None	None	Ratio of polyunsaturated fatty acids to monounsaturated fatty acids	Fatty acids	turquoise
PUFA_PCT	Component 4	-0.089	0.042	3.5e-02	0.004	0.039	9.2e-01	-0.039	0.029	1.7e-01	1.1e-01	None	None	Ratio of polyunsaturated fatty acids to total fatty acids	Fatty acids	turquoise
PYRUVATE	Component 4	0.105	0.042	1.3e-02	0.018	0.039	6.6e-01	0.058	0.029	4.2e-02	1.3e-01	None	None	Pyruvate	Glycolysis related metabolites	grey
REMNANT_C	Component 4	0.02	0.043	6.5e-01	0.013	0.04	7.5e-01	0.016	0.029	5.9e-01	9.0e-01	None	None	Remnant cholesterol (non-HDL, non-LDL -cholesterol)	Cholesterol	red
SFA	Component 4	0.087	0.042	3.9e-02	0.033	0.04	4.0e-01	0.059	0.029	4.2e-02	3.5e-01	None	None	Saturated fatty acids	Fatty acids	brown
SFA_PCT	Component 4	0.087	0.042	4.1e-02	-0.018	0.039	6.4e-01	0.03	0.029	2.9e-01	6.9e-02	None	None	Ratio of saturated fatty acids to total fatty acids	Fatty acids	grey
SPHINGOMYELINS	Component 4	0.015	0.042	7.2e-01	-0.008	0.039	8.4e-01	0.003	0.029	9.2e-01	6.9e-01	None	None	Sphingomyelins	Other lipids	red
S_HDL_C	Component 4	0.041	0.043	3.4e-01	0.006	0.04	8.8e-01	0.022	0.029	4.5e-01	5.5e-01	None	None	Cholesterol in small HDL	Lipoprotein subclasses	green
S_HDL_CE	Component 4	0.031	0.043	4.7e-01	0.001	0.04	9.9e-01	0.015	0.029	6.2e-01	6.0e-01	None	None	Cholesteryl esters in small HDL	Lipoprotein subclasses	green
S_HDL_CE_PCT	Component 4	-0.084	0.043	5.0e-02	-0.043	0.039	2.7e-01	-0.062	0.029	3.2e-02	4.9e-01	None	None	Cholesteryl esters to total lipids ratio in small HDL	Relative lipoprotein lipid concentrations	turquoise
S_HDL_C_PCT	Component 4	-0.095	0.043	2.7e-02	-0.043	0.039	2.7e-01	-0.067	0.029	2.1e-02	3.8e-01	None	None	Cholesterol to total lipids ratio in small HDL	Relative lipoprotein lipid concentrations	turquoise
S_HDL_FC	Component 4	0.057	0.042	1.8e-01	0.021	0.04	5.9e-01	0.038	0.029	1.9e-01	5.4e-01	None	None	Free cholesterol in small HDL	Lipoprotein subclasses	green
S_HDL_FC_PCT	Component 4	-0.031	0.043	4.7e-01	-0.003	0.04	9.3e-01	-0.016	0.029	5.8e-01	6.3e-01	None	None	Free cholesterol to total lipids ratio in small HDL	Relative lipoprotein lipid concentrations	black
S_HDL_L	Component 4	0.07	0.042	9.7e-02	0.019	0.04	6.3e-01	0.043	0.029	1.4e-01	3.8e-01	None	None	Total lipids in small HDL	Lipoprotein subclasses	green
S_HDL_P	Component 4	0.044	0.043	3.0e-01	0.009	0.04	8.2e-01	0.025	0.029	3.8e-01	5.5e-01	None	None	Concentration of small HDL particles	Lipoprotein subclasses	green
S_HDL_PL	Component 4	0.084	0.042	4.9e-02	0.023	0.04	5.7e-01	0.051	0.029	7.7e-02	2.9e-01	None	None	Phospholipids in small HDL	Lipoprotein subclasses	green
S_HDL_PL_PCT	Component 4	0.082	0.043	5.3e-02	0.017	0.04	6.7e-01	0.047	0.029	1.0e-01	2.6e-01	None	None	Phospholipids to total lipids ratio in small HDL	Relative lipoprotein lipid concentrations	green
S_HDL_TG	Component 4	0.078	0.043	7.0e-02	0.045	0.04	2.6e-01	0.06	0.029	3.9e-02	5.7e-01	None	None	Triglycerides in small HDL	Lipoprotein subclasses	turquoise
S_HDL_TG_PCT	Component 4	0.064	0.043	1.4e-01	0.04	0.039	3.1e-01	0.051	0.029	8.0e-02	6.8e-01	None	None	Triglycerides to total lipids ratio in small HDL	Relative lipoprotein lipid concentrations	turquoise
S_LDL_C	Component 4	0.013	0.043	7.7e-01	-0.014	0.04	7.2e-01	-0.002	0.029	9.5e-01	6.4e-01	None	None	Cholesterol in small LDL	Lipoprotein subclasses	blue
S_LDL_CE	Component 4	0.023	0.043	5.9e-01	-0.011	0.04	7.9e-01	0.005	0.029	8.6e-01	5.6e-01	None	None	Cholesteryl esters in small LDL	Lipoprotein subclasses	blue
S_LDL_CE_PCT	Component 4	0.054	0.043	2.1e-01	0.034	0.04	3.9e-01	0.043	0.029	1.4e-01	7.4e-01	None	None	Cholesteryl esters to total lipids ratio in small LDL	Relative lipoprotein lipid concentrations	brown
S_LDL_C_PCT	Component 4	-0.01	0.043	8.1e-01	-0.01	0.039	7.9e-01	-0.01	0.029	7.2e-01	1.0e+00	None	None	Cholesterol to total lipids ratio in small LDL	Relative lipoprotein lipid concentrations	blue
S_LDL_FC	Component 4	-0.017	0.043	6.9e-01	-0.023	0.04	5.6e-01	-0.02	0.029	4.8e-01	9.2e-01	None	None	Free cholesterol in small LDL	Lipoprotein subclasses	blue
S_LDL_FC_PCT	Component 4	-0.066	0.043	1.2e-01	-0.041	0.039	3.0e-01	-0.053	0.029	6.9e-02	6.7e-01	None	None	Free cholesterol to total lipids ratio in small LDL	Relative lipoprotein lipid concentrations	turquoise
S_LDL_L	Component 4	0.013	0.043	7.6e-01	-0.015	0.04	7.1e-01	-0.002	0.029	9.5e-01	6.4e-01	None	None	Total lipids in small LDL	Lipoprotein subclasses	blue
S_LDL_P	Component 4	0.005	0.043	9.1e-01	-0.012	0.04	7.6e-01	-0.004	0.029	8.8e-01	7.7e-01	None	None	Concentration of small LDL particles	Lipoprotein subclasses	blue
S_LDL_PL	Component 4	-0.002	0.043	9.6e-01	-0.025	0.04	5.3e-01	-0.014	0.029	6.2e-01	6.9e-01	None	None	Phospholipids in small LDL	Lipoprotein subclasses	blue
S_LDL_PL_PCT	Component 4	-0.04	0.043	3.5e-01	-0.053	0.04	1.8e-01	-0.047	0.029	1.1e-01	8.2e-01	None	None	Phospholipids to total lipids ratio in small LDL	Relative lipoprotein lipid concentrations	brown
S_LDL_TG	Component 4	0.056	0.043	1.9e-01	0.026	0.04	5.0e-01	0.04	0.029	1.7e-01	6.1e-01	None	None	Triglycerides in small LDL	Lipoprotein subclasses	turquoise
S_LDL_TG_PCT	Component 4	0.067	0.043	1.1e-01	0.052	0.039	1.9e-01	0.059	0.029	4.1e-02	7.9e-01	None	None	Triglycerides to total lipids ratio in small LDL	Relative lipoprotein lipid concentrations	yellow
S_VLDL_C	Component 4	0.02	0.043	6.5e-01	0.022	0.04	5.8e-01	0.021	0.029	4.8e-01	9.7e-01	None	None	Cholesterol in small VLDL	Lipoprotein subclasses	brown
S_VLDL_CE	Component 4	0.023	0.043	6.0e-01	0.024	0.04	5.4e-01	0.024	0.029	4.2e-01	9.7e-01	None	None	Cholesteryl esters in small VLDL	Lipoprotein subclasses	brown
S_VLDL_CE_PCT	Component 4	-0.041	0.042	3.4e-01	0.007	0.039	8.6e-01	-0.015	0.029	6.0e-01	4.1e-01	None	None	Cholesteryl esters to total lipids ratio in small VLDL	Relative lipoprotein lipid concentrations	yellow
S_VLDL_C_PCT	Component 4	-0.057	0.042	1.8e-01	-0.002	0.039	9.5e-01	-0.027	0.029	3.4e-01	3.5e-01	None	None	Cholesterol to total lipids ratio in small VLDL	Relative lipoprotein lipid concentrations	yellow
S_VLDL_FC	Component 4	0.016	0.043	7.1e-01	0.015	0.04	7.0e-01	0.015	0.029	6.0e-01	9.9e-01	None	None	Free cholesterol in small VLDL	Lipoprotein subclasses	brown
S_VLDL_FC_PCT	Component 4	-0.066	0.043	1.2e-01	-0.016	0.039	6.8e-01	-0.039	0.029	1.7e-01	3.9e-01	None	None	Free cholesterol to total lipids ratio in small VLDL	Relative lipoprotein lipid concentrations	yellow
S_VLDL_L	Component 4	0.038	0.043	3.8e-01	0.026	0.04	5.1e-01	0.032	0.029	2.8e-01	8.5e-01	None	None	Total lipids in small VLDL	Lipoprotein subclasses	brown
S_VLDL_P	Component 4	0.038	0.043	3.7e-01	0.026	0.04	5.1e-01	0.032	0.029	2.8e-01	8.3e-01	None	None	Concentration of small VLDL particles	Lipoprotein subclasses	brown
S_VLDL_PL	Component 4	0.025	0.043	5.6e-01	0.018	0.04	6.5e-01	0.021	0.029	4.7e-01	9.0e-01	None	None	Phospholipids in small VLDL	Lipoprotein subclasses	brown
S_VLDL_PL_PCT	Component 4	-0.066	0.043	1.2e-01	-0.026	0.039	5.1e-01	-0.044	0.029	1.2e-01	4.9e-01	None	None	Phospholipids to total lipids ratio in small VLDL	Relative lipoprotein lipid concentrations	yellow
S_VLDL_TG	Component 4	0.048	0.043	2.6e-01	0.025	0.04	5.3e-01	0.035	0.029	2.2e-01	6.9e-01	None	None	Triglycerides in small VLDL	Lipoprotein subclasses	turquoise
S_VLDL_TG_PCT	Component 4	0.05	0.042	2.4e-01	0.01	0.039	8.1e-01	0.028	0.029	3.2e-01	4.8e-01	None	None	Triglycerides to total lipids ratio in small VLDL	Relative lipoprotein lipid concentrations	yellow
TG_BY_PG	Component 4	0.043	0.043	3.1e-01	0.022	0.04	5.7e-01	0.032	0.029	2.7e-01	7.2e-01	None	None	Ratio of triglycerides to phosphoglycerides	Other lipids	turquoise
TOTAL_BCAA	Component 4	0.032	0.043	4.6e-01	0.102	0.039	9.7e-03	0.07	0.029	1.6e-02	2.2e-01	None	None	Total concentration of branched-chain amino acids (leucine + isoleucine + valine)	Amino acids	grey
TOTAL_C	Component 4	0.016	0.042	7.1e-01	0.003	0.039	9.3e-01	0.009	0.029	7.6e-01	8.3e-01	None	None	Total cholesterol	Cholesterol	red
TOTAL_CE	Component 4	0.014	0.042	7.4e-01	0.001	0.039	9.8e-01	0.007	0.029	8.1e-01	8.2e-01	None	None	Total esterified cholesterol	Cholesteryl esters	red
TOTAL_FA	Component 4	0.072	0.042	9.0e-02	0.043	0.039	2.8e-01	0.056	0.029	5.1e-02	6.1e-01	None	None	Total fatty acids	Fatty acids	brown
TOTAL_FC	Component 4	0.027	0.042	5.2e-01	0.009	0.039	8.1e-01	0.018	0.029	5.4e-01	7.6e-01	None	None	Total free cholesterol	Free cholesterol	red
TOTAL_L	Component 4	0.052	0.042	2.2e-01	0.018	0.04	6.5e-01	0.034	0.029	2.4e-01	5.6e-01	None	None	Total lipids in lipoprotein particles	Total lipids	blue
TOTAL_P	Component 4	0.038	0.043	3.7e-01	0.015	0.039	7.0e-01	0.026	0.029	3.8e-01	6.9e-01	None	None	Total concentration of lipoprotein particles	Lipoprotein particle concentrations	green
TOTAL_PL	Component 4	0.048	0.042	2.6e-01	0.016	0.039	6.8e-01	0.031	0.029	2.8e-01	5.9e-01	None	None	Total phospholipids in lipoprotein particles	Phospholipids	red
TOTAL_TG	Component 4	0.074	0.043	8.4e-02	0.03	0.04	4.5e-01	0.05	0.029	8.3e-02	4.5e-01	None	None	Total triglycerides	Triglycerides	turquoise
TYR	Component 4	0.037	0.042	3.8e-01	0.069	0.039	8.2e-02	0.054	0.029	6.1e-02	5.9e-01	None	None	Tyrosine	Amino acids	grey
UNSATURATION	Component 4	-0.035	0.042	4.1e-01	0.086	0.039	2.8e-02	0.03	0.029	2.9e-01	3.6e-02	None	Heterogeneous	Degree of unsaturation	Fatty acids	grey
VAL	Component 4	0.033	0.043	4.4e-01	0.096	0.039	1.5e-02	0.067	0.029	2.1e-02	2.8e-01	None	None	Valine	Amino acids	grey
VLDL_C	Component 4	0.034	0.043	4.3e-01	0.03	0.04	4.5e-01	0.032	0.029	2.7e-01	9.4e-01	None	None	VLDL cholesterol	Cholesterol	brown
VLDL_CE	Component 4	0.027	0.043	5.3e-01	0.02	0.04	6.1e-01	0.023	0.029	4.3e-01	9.1e-01	None	None	Cholesteryl esters in VLDL	Cholesteryl esters	brown
VLDL_FC	Component 4	0.042	0.043	3.3e-01	0.031	0.04	4.4e-01	0.036	0.029	2.2e-01	8.4e-01	None	None	Free cholesterol in VLDL	Free cholesterol	brown
VLDL_L	Component 4	0.051	0.043	2.4e-01	0.028	0.04	4.9e-01	0.038	0.029	1.9e-01	6.9e-01	None	None	Total lipids in VLDL	Total lipids	brown
VLDL_P	Component 4	0.045	0.043	2.9e-01	0.028	0.04	4.8e-01	0.036	0.029	2.1e-01	7.7e-01	None	None	Concentration of VLDL particles	Lipoprotein particle concentrations	brown
VLDL_PL	Component 4	0.047	0.043	2.7e-01	0.031	0.04	4.3e-01	0.039	0.029	1.8e-01	7.8e-01	None	None	Phospholipids in VLDL	Phospholipids	brown
VLDL_SIZE	Component 4	0.03	0.043	4.8e-01	0.018	0.04	6.6e-01	0.023	0.029	4.2e-01	8.3e-01	None	None	Average diameter for VLDL particles	Lipoprotein particle sizes	turquoise
VLDL_TG	Component 4	0.051	0.043	2.3e-01	0.026	0.04	5.2e-01	0.037	0.029	2.0e-01	6.6e-01	None	None	Triglycerides in VLDL	Triglycerides	turquoise
XL_HDL_C	Component 4	-0.027	0.043	5.3e-01	-0.012	0.04	7.7e-01	-0.019	0.029	5.2e-01	8.0e-01	None	None	Cholesterol in very large HDL	Lipoprotein subclasses	black
XL_HDL_CE	Component 4	-0.025	0.043	5.5e-01	-0.012	0.04	7.7e-01	-0.018	0.029	5.3e-01	8.1e-01	None	None	Cholesteryl esters in very large HDL	Lipoprotein subclasses	black
XL_HDL_CE_PCT	Component 4	0.02	0.043	6.3e-01	0.005	0.039	9.1e-01	0.012	0.029	6.8e-01	7.9e-01	None	None	Cholesteryl esters to total lipids ratio in very large HDL	Relative lipoprotein lipid concentrations	grey
XL_HDL_C_PCT	Component 4	0.016	0.043	7.2e-01	0.01	0.04	8.0e-01	0.013	0.029	6.6e-01	9.3e-01	None	None	Cholesterol to total lipids ratio in very large HDL	Relative lipoprotein lipid concentrations	black
XL_HDL_FC	Component 4	-0.031	0.043	4.7e-01	-0.011	0.04	7.9e-01	-0.02	0.029	4.9e-01	7.3e-01	None	None	Free cholesterol in very large HDL	Lipoprotein subclasses	black
XL_HDL_FC_PCT	Component 4	0.016	0.043	7.1e-01	0.02	0.04	6.1e-01	0.018	0.029	5.3e-01	9.4e-01	None	None	Free cholesterol to total lipids ratio in very large HDL	Relative lipoprotein lipid concentrations	black
XL_HDL_L	Component 4	-0.02	0.043	6.3e-01	-0.004	0.04	9.1e-01	-0.012	0.029	6.8e-01	7.8e-01	None	None	Total lipids in very large HDL	Lipoprotein subclasses	black
XL_HDL_P	Component 4	-0.018	0.043	6.8e-01	-0.004	0.04	9.2e-01	-0.01	0.029	7.2e-01	8.1e-01	None	None	Concentration of very large HDL particles	Lipoprotein subclasses	black
XL_HDL_PL	Component 4	-0.018	0.043	6.7e-01	0.001	0.04	9.9e-01	-0.008	0.029	7.8e-01	7.5e-01	None	None	Phospholipids in very large HDL	Lipoprotein subclasses	black
XL_HDL_PL_PCT	Component 4	0.012	0.042	7.8e-01	-0.047	0.039	2.3e-01	-0.02	0.029	4.9e-01	3.1e-01	None	None	Phospholipids to total lipids ratio in very large HDL	Relative lipoprotein lipid concentrations	grey
XL_HDL_TG	Component 4	0.041	0.043	3.4e-01	0.035	0.039	3.7e-01	0.038	0.029	1.9e-01	9.2e-01	None	None	Triglycerides in very large HDL	Lipoprotein subclasses	brown
XL_HDL_TG_PCT	Component 4	0.067	0.043	1.2e-01	0.048	0.04	2.2e-01	0.057	0.029	5.0e-02	7.5e-01	None	None	Triglycerides to total lipids ratio in very large HDL	Relative lipoprotein lipid concentrations	turquoise
XL_VLDL_C	Component 4	0.042	0.043	3.3e-01	0.024	0.04	5.4e-01	0.033	0.029	2.6e-01	7.6e-01	None	None	Cholesterol in very large VLDL	Lipoprotein subclasses	brown
XL_VLDL_CE	Component 4	0.037	0.043	4.0e-01	0.019	0.04	6.3e-01	0.027	0.029	3.5e-01	7.7e-01	None	None	Cholesteryl esters in very large VLDL	Lipoprotein subclasses	brown
XL_VLDL_CE_PCT	Component 4	-0.05	0.042	2.4e-01	-0.026	0.039	5.1e-01	-0.037	0.029	2.0e-01	6.8e-01	None	None	Cholesteryl esters to total lipids ratio in very large VLDL	Relative lipoprotein lipid concentrations	grey
XL_VLDL_C_PCT	Component 4	-0.046	0.042	2.8e-01	-0.018	0.039	6.5e-01	-0.031	0.029	2.8e-01	6.3e-01	None	None	Cholesterol to total lipids ratio in very large VLDL	Relative lipoprotein lipid concentrations	grey
XL_VLDL_FC	Component 4	0.049	0.043	2.6e-01	0.031	0.04	4.4e-01	0.039	0.029	1.8e-01	7.6e-01	None	None	Free cholesterol in very large VLDL	Lipoprotein subclasses	turquoise
XL_VLDL_FC_PCT	Component 4	-0.013	0.043	7.7e-01	0.023	0.039	5.5e-01	0.007	0.029	8.1e-01	5.3e-01	None	None	Free cholesterol to total lipids ratio in very large VLDL	Relative lipoprotein lipid concentrations	grey
XL_VLDL_L	Component 4	0.051	0.043	2.3e-01	0.03	0.04	4.6e-01	0.04	0.029	1.7e-01	7.1e-01	None	None	Total lipids in very large VLDL	Lipoprotein subclasses	turquoise
XL_VLDL_P	Component 4	0.051	0.043	2.3e-01	0.027	0.04	4.9e-01	0.039	0.029	1.9e-01	6.8e-01	None	None	Concentration of very large VLDL particles	Lipoprotein subclasses	turquoise
XL_VLDL_PL	Component 4	0.046	0.043	2.8e-01	0.028	0.04	4.8e-01	0.037	0.029	2.1e-01	7.6e-01	None	None	Phospholipids in very large VLDL	Lipoprotein subclasses	turquoise
XL_VLDL_PL_PCT	Component 4	-0.004	0.043	9.2e-01	-0.002	0.039	9.6e-01	-0.003	0.029	9.2e-01	9.7e-01	None	None	Phospholipids to total lipids ratio in very large VLDL	Relative lipoprotein lipid concentrations	grey
XL_VLDL_TG	Component 4	0.051	0.043	2.3e-01	0.027	0.04	4.9e-01	0.038	0.029	1.9e-01	6.9e-01	None	None	Triglycerides in very large VLDL	Lipoprotein subclasses	turquoise
XL_VLDL_TG_PCT	Component 4	-0.0	0.042	1.0e+00	0.004	0.039	9.1e-01	0.002	0.029	9.3e-01	9.4e-01	None	None	Triglycerides to total lipids ratio in very large VLDL	Relative lipoprotein lipid concentrations	grey
XS_VLDL_C	Component 4	0.028	0.043	5.1e-01	0.021	0.039	6.0e-01	0.024	0.029	4.0e-01	9.0e-01	None	None	Cholesterol in very small VLDL	Lipoprotein subclasses	red
XS_VLDL_CE	Component 4	0.022	0.042	6.1e-01	0.015	0.039	7.0e-01	0.018	0.029	5.3e-01	9.1e-01	None	None	Cholesteryl esters in very small VLDL	Lipoprotein subclasses	red
XS_VLDL_CE_PCT	Component 4	-0.06	0.043	1.6e-01	-0.019	0.039	6.3e-01	-0.038	0.029	1.9e-01	4.8e-01	None	None	Cholesteryl esters to total lipids ratio in very small VLDL	Relative lipoprotein lipid concentrations	yellow
XS_VLDL_C_PCT	Component 4	-0.063	0.042	1.4e-01	-0.019	0.039	6.3e-01	-0.039	0.029	1.7e-01	4.5e-01	None	None	Cholesterol to total lipids ratio in very small VLDL	Relative lipoprotein lipid concentrations	yellow
XS_VLDL_FC	Component 4	0.041	0.043	3.4e-01	0.032	0.039	4.2e-01	0.036	0.029	2.1e-01	8.7e-01	None	None	Free cholesterol in very small VLDL	Lipoprotein subclasses	brown
XS_VLDL_FC_PCT	Component 4	-0.049	0.042	2.5e-01	0.007	0.039	8.6e-01	-0.019	0.029	5.1e-01	3.3e-01	None	None	Free cholesterol to total lipids ratio in very small VLDL	Relative lipoprotein lipid concentrations	yellow
XS_VLDL_L	Component 4	0.049	0.043	2.5e-01	0.034	0.039	3.8e-01	0.041	0.029	1.6e-01	8.0e-01	None	None	Total lipids in very small VLDL	Lipoprotein subclasses	brown
XS_VLDL_P	Component 4	0.043	0.043	3.1e-01	0.025	0.039	5.2e-01	0.034	0.029	2.5e-01	7.5e-01	None	None	Concentration of very small VLDL particles	Lipoprotein subclasses	brown
XS_VLDL_PL	Component 4	0.049	0.043	2.5e-01	0.037	0.039	3.5e-01	0.043	0.029	1.4e-01	8.3e-01	None	None	Phospholipids in very small VLDL	Lipoprotein subclasses	brown
XS_VLDL_PL_PCT	Component 4	0.047	0.043	2.7e-01	0.034	0.039	3.8e-01	0.04	0.029	1.7e-01	8.3e-01	None	None	Phospholipids to total lipids ratio in very small VLDL	Relative lipoprotein lipid concentrations	grey
XS_VLDL_TG	Component 4	0.069	0.043	1.1e-01	0.045	0.039	2.6e-01	0.056	0.029	5.5e-02	6.8e-01	None	None	Triglycerides in very small VLDL	Lipoprotein subclasses	brown
XS_VLDL_TG_PCT	Component 4	0.048	0.042	2.6e-01	0.011	0.039	7.9e-01	0.028	0.029	3.3e-01	5.2e-01	None	None	Triglycerides to total lipids ratio in very small VLDL	Relative lipoprotein lipid concentrations	yellow
XXL_VLDL_C	Component 4	0.051	0.043	2.3e-01	0.035	0.04	3.8e-01	0.043	0.029	1.4e-01	7.8e-01	None	None	Cholesterol in chylomicrons and extremely large VLDL	Lipoprotein subclasses	turquoise
XXL_VLDL_CE	Component 4	0.051	0.043	2.3e-01	0.034	0.04	3.9e-01	0.042	0.029	1.5e-01	7.7e-01	None	None	Cholesteryl esters in chylomicrons and extremely large VLDL	Lipoprotein subclasses	turquoise
XXL_VLDL_FC	Component 4	0.048	0.043	2.6e-01	0.035	0.04	3.8e-01	0.041	0.029	1.5e-01	8.2e-01	None	None	Free cholesterol in chylomicrons and extremely large VLDL	Lipoprotein subclasses	turquoise
XXL_VLDL_L	Component 4	0.054	0.043	2.1e-01	0.028	0.04	4.8e-01	0.04	0.029	1.7e-01	6.6e-01	None	None	Total lipids in chylomicrons and extremely large VLDL	Lipoprotein subclasses	turquoise
XXL_VLDL_P	Component 4	0.049	0.043	2.5e-01	0.031	0.04	4.3e-01	0.04	0.029	1.7e-01	7.6e-01	None	None	Concentration of chylomicrons and extremely large VLDL particles	Lipoprotein subclasses	turquoise
XXL_VLDL_PL	Component 4	0.046	0.043	2.9e-01	0.032	0.04	4.1e-01	0.038	0.029	1.9e-01	8.2e-01	None	None	Phospholipids in chylomicrons and extremely large VLDL	Lipoprotein subclasses	turquoise
XXL_VLDL_TG	Component 4	0.051	0.042	2.3e-01	0.022	0.04	5.8e-01	0.036	0.029	2.2e-01	6.1e-01	None	None	Triglycerides in chylomicrons and extremely large VLDL	Lipoprotein subclasses	turquoise
ACETATE	Component 5	0.088	0.043	4.3e-02	0.09	0.04	2.4e-02	0.089	0.029	2.3e-03	9.7e-01	None	None	Acetate	Ketone bodies	grey
ACETOACETATE	Component 5	0.082	0.042	5.5e-02	0.085	0.039	3.1e-02	0.083	0.029	3.9e-03	9.6e-01	None	None	Acetoacetate	Ketone bodies	grey
ACETONE	Component 5	0.01	0.043	8.2e-01	0.046	0.039	2.4e-01	0.029	0.029	3.1e-01	5.3e-01	None	None	Acetone	Ketone bodies	grey
ALA	Component 5	-0.095	0.042	2.6e-02	-0.08	0.039	4.1e-02	-0.087	0.029	2.5e-03	8.0e-01	None	None	Alanine	Amino acids	grey
ALBUMIN	Component 5	-0.02	0.043	6.5e-01	-0.092	0.039	1.9e-02	-0.059	0.029	4.1e-02	2.1e-01	None	None	Albumin	Fluid balance	grey
APOA1	Component 5	0.067	0.043	1.2e-01	0.119	0.039	2.6e-03	0.095	0.029	1.1e-03	3.7e-01	None	None	Apolipoprotein A1	Apolipoproteins	green
APOB	Component 5	-0.105	0.043	1.4e-02	0.016	0.04	6.9e-01	-0.04	0.029	1.6e-01	3.8e-02	None	Heterogeneous	Apolipoprotein B	Apolipoproteins	blue
APOB_BY_APOA1	Component 5	-0.133	0.043	2.0e-03	-0.056	0.04	1.6e-01	-0.092	0.029	1.7e-03	1.9e-01	None	None	Ratio of apolipoprotein B to apolipoprotein A1	Apolipoproteins	brown
BOHBUTYRATE	Component 5	0.029	0.043	5.0e-01	0.034	0.039	3.9e-01	0.031	0.029	2.8e-01	9.3e-01	None	None	3-Hydroxybutyrate	Ketone bodies	grey
CHOLINES	Component 5	0.001	0.043	9.9e-01	0.103	0.039	8.9e-03	0.056	0.029	5.2e-02	7.8e-02	None	None	Total cholines	Other lipids	red
CITRATE	Component 5	0.114	0.042	7.1e-03	0.072	0.039	7.0e-02	0.091	0.029	1.5e-03	4.6e-01	None	None	Citrate	Glycolysis related metabolites	grey
CLINICAL_LDL_C	Component 5	-0.099	0.043	2.0e-02	0.001	0.04	9.8e-01	-0.046	0.029	1.2e-01	8.4e-02	None	None	Clinical LDL cholesterol	Cholesterol	blue
CREATININE	Component 5	-0.004	0.043	9.2e-01	-0.11	0.039	5.1e-03	-0.062	0.029	3.2e-02	7.0e-02	None	None	Creatinine	Fluid balance	grey
DHA	Component 5	0.052	0.043	2.3e-01	0.07	0.039	7.6e-02	0.062	0.029	3.4e-02	7.6e-01	None	None	Docosahexaenoic acid	Fatty acids	grey
DHA_PCT	Component 5	0.087	0.044	4.7e-02	0.04	0.039	3.1e-01	0.061	0.029	3.6e-02	4.3e-01	None	None	Ratio of docosahexaenoic acid to total fatty acids	Fatty acids	grey
GLN	Component 5	-0.009	0.043	8.3e-01	0.021	0.04	5.9e-01	0.007	0.029	8.0e-01	6.0e-01	None	None	Glutamine	Amino acids	grey
GLUCOSE	Component 5	-0.073	0.043	8.8e-02	-0.079	0.039	4.4e-02	-0.076	0.029	8.3e-03	9.1e-01	None	None	Glucose	Glycolysis related metabolites	grey
GLY	Component 5	-0.034	0.043	4.3e-01	0.031	0.039	4.3e-01	0.001	0.029	9.6e-01	2.6e-01	None	None	Glycine	Amino acids	grey
GLYCA	Component 5	-0.061	0.043	1.6e-01	-0.066	0.04	9.7e-02	-0.064	0.029	2.9e-02	9.3e-01	None	None	Glycoprotein acetyls	Inflammation	brown
GLYCEROL	Component 5	-0.034	0.043	4.3e-01	-0.042	0.04	2.8e-01	-0.039	0.029	1.8e-01	8.9e-01	None	None	Glycerol	Glycolysis related metabolites	grey
HDL_C	Component 5	0.07	0.043	1.0e-01	0.129	0.039	1.1e-03	0.102	0.029	4.3e-04	3.1e-01	None	None	HDL cholesterol	Cholesterol	green
HDL_CE	Component 5	0.069	0.043	1.1e-01	0.125	0.039	1.6e-03	0.099	0.029	6.2e-04	3.4e-01	None	None	Cholesteryl esters in HDL	Cholesteryl esters	green
HDL_FC	Component 5	0.063	0.043	1.5e-01	0.15	0.039	1.5e-04	0.11	0.029	1.4e-04	1.3e-01	None	Homogeneous	Free cholesterol in HDL	Free cholesterol	green
HDL_L	Component 5	0.073	0.043	8.8e-02	0.141	0.039	3.7e-04	0.11	0.029	1.5e-04	2.5e-01	None	Homogeneous	Total lipids in HDL	Total lipids	green
HDL_P	Component 5	0.047	0.043	2.7e-01	0.093	0.039	1.9e-02	0.072	0.029	1.3e-02	4.4e-01	None	None	Concentration of HDL particles	Lipoprotein particle concentrations	green
HDL_PL	Component 5	0.079	0.043	6.5e-02	0.15	0.039	1.5e-04	0.118	0.029	4.8e-05	2.3e-01	None	Homogeneous	Phospholipids in HDL	Phospholipids	green
HDL_SIZE	Component 5	0.076	0.043	7.8e-02	0.151	0.039	1.4e-04	0.117	0.029	5.8e-05	2.0e-01	None	Homogeneous	Average diameter for HDL particles	Lipoprotein particle sizes	black
HDL_TG	Component 5	-0.007	0.043	8.6e-01	0.025	0.039	5.2e-01	0.01	0.029	7.2e-01	5.8e-01	None	None	Triglycerides in HDL	Triglycerides	turquoise
HIS	Component 5	-0.082	0.043	5.6e-02	-0.112	0.039	4.5e-03	-0.098	0.029	6.9e-04	6.0e-01	None	None	Histidine	Amino acids	grey
IDL_C	Component 5	-0.059	0.043	1.6e-01	0.058	0.039	1.4e-01	0.004	0.029	8.9e-01	4.2e-02	None	None	Cholesterol in IDL	Lipoprotein subclasses	red
IDL_CE	Component 5	-0.058	0.043	1.7e-01	0.06	0.039	1.3e-01	0.006	0.029	8.5e-01	4.1e-02	None	None	Cholesteryl esters in IDL	Lipoprotein subclasses	red
IDL_CE_PCT	Component 5	-0.006	0.043	9.0e-01	0.006	0.039	8.8e-01	0.001	0.029	9.8e-01	8.4e-01	None	None	Cholesteryl esters to total lipids ratio in IDL	Relative lipoprotein lipid concentrations	yellow
IDL_C_PCT	Component 5	-0.008	0.043	8.5e-01	0.005	0.039	9.0e-01	-0.001	0.029	9.7e-01	8.3e-01	None	None	Cholesterol to total lipids ratio in IDL	Relative lipoprotein lipid concentrations	yellow
IDL_FC	Component 5	-0.068	0.043	1.1e-01	0.053	0.039	1.8e-01	-0.003	0.029	9.3e-01	3.6e-02	None	None	Free cholesterol in IDL	Lipoprotein subclasses	red
IDL_FC_PCT	Component 5	-0.01	0.043	8.1e-01	-0.001	0.039	9.9e-01	-0.005	0.029	8.6e-01	8.7e-01	None	None	Free cholesterol to total lipids ratio in IDL	Relative lipoprotein lipid concentrations	yellow
IDL_L	Component 5	-0.065	0.043	1.2e-01	0.063	0.039	1.1e-01	0.004	0.029	9.0e-01	2.7e-02	None	None	Total lipids in IDL	Lipoprotein subclasses	red
IDL_P	Component 5	-0.089	0.043	3.7e-02	0.04	0.039	3.1e-01	-0.019	0.029	5.0e-01	2.6e-02	None	Heterogeneous	Concentration of IDL particles	Lipoprotein subclasses	red
IDL_PL	Component 5	-0.076	0.043	7.3e-02	0.06	0.039	1.3e-01	-0.003	0.029	9.1e-01	1.9e-02	None	None	Phospholipids in IDL	Lipoprotein subclasses	red
IDL_PL_PCT	Component 5	-0.047	0.043	2.7e-01	-0.019	0.039	6.3e-01	-0.032	0.029	2.7e-01	6.3e-01	None	None	Phospholipids to total lipids ratio in IDL	Relative lipoprotein lipid concentrations	grey
IDL_TG	Component 5	-0.016	0.043	7.1e-01	0.078	0.039	4.8e-02	0.035	0.029	2.3e-01	1.1e-01	None	None	Triglycerides in IDL	Lipoprotein subclasses	brown
IDL_TG_PCT	Component 5	0.035	0.043	4.2e-01	0.006	0.039	8.7e-01	0.019	0.029	5.1e-01	6.3e-01	None	None	Triglycerides to total lipids ratio in IDL	Relative lipoprotein lipid concentrations	yellow
ILE	Component 5	-0.047	0.043	2.7e-01	0.008	0.04	8.4e-01	-0.017	0.029	5.5e-01	3.5e-01	None	None	Isoleucine	Amino acids	grey
LA	Component 5	-0.066	0.043	1.3e-01	-0.001	0.039	9.8e-01	-0.031	0.029	2.9e-01	2.7e-01	None	None	Linoleic acid	Fatty acids	blue
LACTATE	Component 5	-0.067	0.043	1.2e-01	-0.022	0.039	5.7e-01	-0.043	0.029	1.4e-01	4.4e-01	None	None	Lactate	Glycolysis related metabolites	grey
LA_PCT	Component 5	-0.059	0.043	1.7e-01	-0.079	0.039	4.5e-02	-0.07	0.029	1.6e-02	7.3e-01	None	None	Ratio of linoleic acid to total fatty acids	Fatty acids	grey
LDL_C	Component 5	-0.095	0.043	2.6e-02	0.003	0.04	9.3e-01	-0.042	0.029	1.4e-01	9.0e-02	None	None	LDL cholesterol	Cholesterol	blue
LDL_CE	Component 5	-0.098	0.043	2.2e-02	0.005	0.04	9.1e-01	-0.043	0.029	1.4e-01	7.8e-02	None	None	Cholesteryl esters in LDL	Cholesteryl esters	blue
LDL_FC	Component 5	-0.091	0.043	3.2e-02	0.009	0.04	8.2e-01	-0.038	0.029	1.9e-01	8.5e-02	None	None	Free cholesterol in LDL	Free cholesterol	blue
LDL_L	Component 5	-0.095	0.043	2.6e-02	0.005	0.04	8.9e-01	-0.041	0.029	1.6e-01	8.4e-02	None	None	Total lipids in LDL	Total lipids	blue
LDL_P	Component 5	-0.104	0.043	1.5e-02	0.012	0.04	7.6e-01	-0.042	0.029	1.5e-01	4.6e-02	None	Heterogeneous	Concentration of LDL particles	Lipoprotein particle concentrations	blue
LDL_PL	Component 5	-0.096	0.043	2.5e-02	0.007	0.04	8.5e-01	-0.04	0.029	1.6e-01	7.7e-02	None	None	Phospholipids in LDL	Phospholipids	blue
LDL_SIZE	Component 5	-0.008	0.043	8.4e-01	-0.009	0.04	8.1e-01	-0.009	0.029	7.6e-01	9.9e-01	None	None	Average diameter for LDL particles	Lipoprotein particle sizes	grey
LDL_TG	Component 5	-0.039	0.043	3.6e-01	0.05	0.04	2.1e-01	0.009	0.029	7.6e-01	1.3e-01	None	None	Triglycerides in LDL	Triglycerides	brown
LEU	Component 5	-0.062	0.043	1.5e-01	-0.005	0.04	8.9e-01	-0.031	0.029	2.8e-01	3.4e-01	None	None	Leucine	Amino acids	grey
L_HDL_C	Component 5	0.072	0.043	9.5e-02	0.142	0.039	3.4e-04	0.11	0.029	1.5e-04	2.3e-01	None	Homogeneous	Cholesterol in large HDL	Lipoprotein subclasses	black
L_HDL_CE	Component 5	0.073	0.043	9.2e-02	0.139	0.04	4.7e-04	0.109	0.029	1.9e-04	2.6e-01	None	Homogeneous	Cholesteryl esters in large HDL	Lipoprotein subclasses	black
L_HDL_CE_PCT	Component 5	-0.036	0.043	4.0e-01	0.018	0.039	6.5e-01	-0.007	0.029	8.2e-01	3.6e-01	None	None	Cholesteryl esters to total lipids ratio in large HDL	Relative lipoprotein lipid concentrations	grey
L_HDL_C_PCT	Component 5	-0.032	0.043	4.6e-01	0.062	0.039	1.2e-01	0.019	0.029	5.2e-01	1.1e-01	None	None	Cholesterol to total lipids ratio in large HDL	Relative lipoprotein lipid concentrations	grey
L_HDL_FC	Component 5	0.067	0.043	1.2e-01	0.151	0.039	1.4e-04	0.112	0.029	1.1e-04	1.5e-01	None	Homogeneous	Free cholesterol in large HDL	Lipoprotein subclasses	black
L_HDL_FC_PCT	Component 5	-0.005	0.043	9.2e-01	0.132	0.039	7.5e-04	0.07	0.029	1.5e-02	1.8e-02	None	Heterogeneous	Free cholesterol to total lipids ratio in large HDL	Relative lipoprotein lipid concentrations	grey
L_HDL_L	Component 5	0.078	0.043	6.9e-02	0.151	0.039	1.4e-04	0.118	0.029	4.9e-05	2.1e-01	None	Homogeneous	Total lipids in large HDL	Lipoprotein subclasses	black
L_HDL_P	Component 5	0.075	0.043	8.0e-02	0.143	0.039	3.0e-04	0.112	0.029	1.1e-04	2.4e-01	None	Homogeneous	Concentration of large HDL particles	Lipoprotein subclasses	black
L_HDL_PL	Component 5	0.084	0.043	5.1e-02	0.156	0.039	8.5e-05	0.123	0.029	2.2e-05	2.2e-01	None	Homogeneous	Phospholipids in large HDL	Lipoprotein subclasses	black
L_HDL_PL_PCT	Component 5	0.055	0.043	2.0e-01	0.021	0.039	5.9e-01	0.037	0.029	2.0e-01	5.7e-01	None	None	Phospholipids to total lipids ratio in large HDL	Relative lipoprotein lipid concentrations	grey
L_HDL_TG	Component 5	0.021	0.043	6.2e-01	0.08	0.039	4.2e-02	0.053	0.029	6.5e-02	3.2e-01	None	None	Triglycerides in large HDL	Lipoprotein subclasses	brown
L_HDL_TG_PCT	Component 5	-0.031	0.044	4.7e-01	-0.1	0.039	1.2e-02	-0.069	0.029	1.8e-02	2.4e-01	None	None	Triglycerides to total lipids ratio in large HDL	Relative lipoprotein lipid concentrations	turquoise
L_LDL_C	Component 5	-0.094	0.043	2.7e-02	0.017	0.04	6.6e-01	-0.034	0.029	2.3e-01	5.5e-02	None	None	Cholesterol in large LDL	Lipoprotein subclasses	blue
L_LDL_CE	Component 5	-0.094	0.043	2.8e-02	0.017	0.04	6.7e-01	-0.035	0.029	2.3e-01	5.7e-02	None	None	Cholesteryl esters in large LDL	Lipoprotein subclasses	blue
L_LDL_CE_PCT	Component 5	-0.074	0.043	8.3e-02	-0.003	0.04	9.4e-01	-0.036	0.029	2.1e-01	2.2e-01	None	None	Cholesteryl esters to total lipids ratio in large LDL	Relative lipoprotein lipid concentrations	blue
L_LDL_C_PCT	Component 5	-0.037	0.043	4.0e-01	-0.001	0.039	9.8e-01	-0.017	0.029	5.5e-01	5.4e-01	None	None	Cholesterol to total lipids ratio in large LDL	Relative lipoprotein lipid concentrations	yellow
L_LDL_FC	Component 5	-0.083	0.043	5.2e-02	0.019	0.04	6.3e-01	-0.028	0.029	3.3e-01	7.9e-02	None	None	Free cholesterol in large LDL	Lipoprotein subclasses	blue
L_LDL_FC_PCT	Component 5	0.033	0.043	4.4e-01	0.003	0.04	9.5e-01	0.017	0.029	5.6e-01	6.0e-01	None	None	Free cholesterol to total lipids ratio in large LDL	Relative lipoprotein lipid concentrations	yellow
L_LDL_L	Component 5	-0.095	0.043	2.6e-02	0.017	0.04	6.6e-01	-0.035	0.029	2.3e-01	5.3e-02	None	None	Total lipids in large LDL	Lipoprotein subclasses	blue
L_LDL_P	Component 5	-0.104	0.043	1.5e-02	0.01	0.04	8.1e-01	-0.044	0.029	1.3e-01	5.0e-02	None	None	Concentration of large LDL particles	Lipoprotein subclasses	blue
L_LDL_PL	Component 5	-0.096	0.043	2.5e-02	0.008	0.04	8.4e-01	-0.04	0.029	1.7e-01	7.4e-02	None	None	Phospholipids in large LDL	Lipoprotein subclasses	blue
L_LDL_PL_PCT	Component 5	-0.006	0.043	8.9e-01	-0.096	0.039	1.4e-02	-0.055	0.029	5.8e-02	1.2e-01	None	None	Phospholipids to total lipids ratio in large LDL	Relative lipoprotein lipid concentrations	grey
L_LDL_TG	Component 5	-0.036	0.043	4.0e-01	0.061	0.039	1.2e-01	0.017	0.029	5.6e-01	9.7e-02	None	None	Triglycerides in large LDL	Lipoprotein subclasses	brown
L_LDL_TG_PCT	Component 5	0.044	0.043	3.1e-01	0.038	0.039	3.3e-01	0.041	0.029	1.6e-01	9.1e-01	None	None	Triglycerides to total lipids ratio in large LDL	Relative lipoprotein lipid concentrations	yellow
L_VLDL_C	Component 5	-0.075	0.043	8.4e-02	-0.012	0.04	7.7e-01	-0.041	0.029	1.6e-01	2.8e-01	None	None	Cholesterol in large VLDL	Lipoprotein subclasses	brown
L_VLDL_CE	Component 5	-0.081	0.043	6.1e-02	-0.015	0.04	7.0e-01	-0.046	0.029	1.2e-01	2.6e-01	None	None	Cholesteryl esters in large VLDL	Lipoprotein subclasses	brown
L_VLDL_CE_PCT	Component 5	-0.086	0.043	4.4e-02	-0.048	0.039	2.2e-01	-0.066	0.029	2.3e-02	5.2e-01	None	None	Cholesteryl esters to total lipids ratio in large VLDL	Relative lipoprotein lipid concentrations	grey
L_VLDL_C_PCT	Component 5	-0.083	0.043	5.2e-02	-0.076	0.039	5.3e-02	-0.079	0.029	6.1e-03	9.1e-01	None	None	Cholesterol to total lipids ratio in large VLDL	Relative lipoprotein lipid concentrations	grey
L_VLDL_FC	Component 5	-0.067	0.043	1.2e-01	-0.013	0.04	7.5e-01	-0.038	0.029	2.0e-01	3.6e-01	None	None	Free cholesterol in large VLDL	Lipoprotein subclasses	turquoise
L_VLDL_FC_PCT	Component 5	-0.062	0.043	1.5e-01	-0.111	0.039	4.6e-03	-0.089	0.029	2.2e-03	3.9e-01	None	None	Free cholesterol to total lipids ratio in large VLDL	Relative lipoprotein lipid concentrations	grey
L_VLDL_L	Component 5	-0.056	0.043	1.9e-01	0.004	0.04	9.2e-01	-0.024	0.029	4.2e-01	3.1e-01	None	None	Total lipids in large VLDL	Lipoprotein subclasses	turquoise
L_VLDL_P	Component 5	-0.054	0.043	2.1e-01	0.005	0.04	9.0e-01	-0.022	0.029	4.5e-01	3.2e-01	None	None	Concentration of large VLDL particles	Lipoprotein subclasses	turquoise
L_VLDL_PL	Component 5	-0.061	0.043	1.6e-01	-0.005	0.04	8.9e-01	-0.031	0.029	2.9e-01	3.4e-01	None	None	Phospholipids in large VLDL	Lipoprotein subclasses	turquoise
L_VLDL_PL_PCT	Component 5	-0.053	0.043	2.1e-01	-0.045	0.039	2.6e-01	-0.049	0.029	9.3e-02	8.8e-01	None	None	Phospholipids to total lipids ratio in large VLDL	Relative lipoprotein lipid concentrations	grey
L_VLDL_TG	Component 5	-0.037	0.043	3.8e-01	0.019	0.04	6.4e-01	-0.007	0.029	8.0e-01	3.4e-01	None	None	Triglycerides in large VLDL	Lipoprotein subclasses	turquoise
L_VLDL_TG_PCT	Component 5	0.115	0.043	7.3e-03	0.083	0.039	3.5e-02	0.098	0.029	7.3e-04	5.7e-01	None	None	Triglycerides to total lipids ratio in large VLDL	Relative lipoprotein lipid concentrations	grey
MUFA	Component 5	-0.033	0.043	4.5e-01	0.039	0.04	3.3e-01	0.006	0.029	8.4e-01	2.2e-01	None	None	Monounsaturated fatty acids	Fatty acids	brown
MUFA_PCT	Component 5	-0.013	0.043	7.6e-01	0.007	0.039	8.6e-01	-0.002	0.029	9.4e-01	7.3e-01	None	None	Ratio of monounsaturated fatty acids to total fatty acids	Fatty acids	turquoise
M_HDL_C	Component 5	0.077	0.043	7.2e-02	0.115	0.039	3.6e-03	0.098	0.029	7.6e-04	5.2e-01	None	None	Cholesterol in medium HDL	Lipoprotein subclasses	green
M_HDL_CE	Component 5	0.078	0.043	7.1e-02	0.109	0.039	5.8e-03	0.095	0.029	1.1e-03	5.9e-01	None	None	Cholesteryl esters in medium HDL	Lipoprotein subclasses	green
M_HDL_CE_PCT	Component 5	0.01	0.043	8.1e-01	-0.02	0.04	6.2e-01	-0.006	0.029	8.4e-01	6.1e-01	None	None	Cholesteryl esters to total lipids ratio in medium HDL	Relative lipoprotein lipid concentrations	turquoise
M_HDL_C_PCT	Component 5	0.018	0.043	6.9e-01	0.021	0.04	6.0e-01	0.019	0.029	5.1e-01	9.5e-01	None	None	Cholesterol to total lipids ratio in medium HDL	Relative lipoprotein lipid concentrations	turquoise
M_HDL_FC	Component 5	0.074	0.043	8.6e-02	0.138	0.039	4.8e-04	0.109	0.029	1.8e-04	2.7e-01	None	Homogeneous	Free cholesterol in medium HDL	Lipoprotein subclasses	green
M_HDL_FC_PCT	Component 5	0.035	0.043	4.2e-01	0.147	0.039	1.9e-04	0.096	0.029	8.8e-04	5.5e-02	None	Homogeneous	Free cholesterol to total lipids ratio in medium HDL	Relative lipoprotein lipid concentrations	green
M_HDL_L	Component 5	0.079	0.043	6.4e-02	0.12	0.039	2.5e-03	0.101	0.029	4.8e-04	4.9e-01	None	None	Total lipids in medium HDL	Lipoprotein subclasses	green
M_HDL_P	Component 5	0.077	0.043	7.4e-02	0.12	0.039	2.4e-03	0.1	0.029	5.5e-04	4.6e-01	None	None	Concentration of medium HDL particles	Lipoprotein subclasses	green
M_HDL_PL	Component 5	0.083	0.043	5.4e-02	0.127	0.039	1.3e-03	0.107	0.029	2.3e-04	4.5e-01	None	Homogeneous	Phospholipids in medium HDL	Lipoprotein subclasses	green
M_HDL_PL_PCT	Component 5	0.013	0.043	7.7e-01	0.027	0.04	5.0e-01	0.02	0.029	4.8e-01	8.1e-01	None	None	Phospholipids to total lipids ratio in medium HDL	Relative lipoprotein lipid concentrations	turquoise
M_HDL_TG	Component 5	-0.001	0.043	9.8e-01	0.026	0.04	5.2e-01	0.013	0.029	6.4e-01	6.5e-01	None	None	Triglycerides in medium HDL	Lipoprotein subclasses	turquoise
M_HDL_TG_PCT	Component 5	-0.026	0.043	5.4e-01	-0.046	0.04	2.4e-01	-0.037	0.029	2.0e-01	7.3e-01	None	None	Triglycerides to total lipids ratio in medium HDL	Relative lipoprotein lipid concentrations	turquoise
M_LDL_C	Component 5	-0.102	0.043	1.7e-02	-0.015	0.04	7.0e-01	-0.056	0.029	5.7e-02	1.4e-01	None	None	Cholesterol in medium LDL	Lipoprotein subclasses	blue
M_LDL_CE	Component 5	-0.101	0.043	1.9e-02	-0.014	0.04	7.3e-01	-0.054	0.029	6.2e-02	1.4e-01	None	None	Cholesteryl esters in medium LDL	Lipoprotein subclasses	blue
M_LDL_CE_PCT	Component 5	-0.068	0.043	1.1e-01	-0.027	0.04	4.9e-01	-0.046	0.029	1.1e-01	4.8e-01	None	None	Cholesteryl esters to total lipids ratio in medium LDL	Relative lipoprotein lipid concentrations	brown
M_LDL_C_PCT	Component 5	-0.066	0.043	1.2e-01	-0.07	0.039	7.6e-02	-0.068	0.029	1.8e-02	9.5e-01	None	None	Cholesterol to total lipids ratio in medium LDL	Relative lipoprotein lipid concentrations	blue
M_LDL_FC	Component 5	-0.104	0.043	1.5e-02	-0.011	0.04	7.9e-01	-0.054	0.029	6.4e-02	1.1e-01	None	None	Free cholesterol in medium LDL	Lipoprotein subclasses	blue
M_LDL_FC_PCT	Component 5	0.019	0.043	6.6e-01	-0.006	0.04	8.9e-01	0.005	0.029	8.5e-01	6.8e-01	None	None	Free cholesterol to total lipids ratio in medium LDL	Relative lipoprotein lipid concentrations	turquoise
M_LDL_L	Component 5	-0.101	0.043	1.9e-02	-0.013	0.04	7.5e-01	-0.054	0.029	6.6e-02	1.3e-01	None	None	Total lipids in medium LDL	Lipoprotein subclasses	blue
M_LDL_P	Component 5	-0.102	0.043	1.8e-02	0.011	0.04	7.8e-01	-0.041	0.029	1.6e-01	5.3e-02	None	None	Concentration of medium LDL particles	Lipoprotein subclasses	blue
M_LDL_PL	Component 5	-0.099	0.043	2.1e-02	-0.006	0.04	8.9e-01	-0.049	0.029	9.2e-02	1.1e-01	None	None	Phospholipids in medium LDL	Lipoprotein subclasses	blue
M_LDL_PL_PCT	Component 5	0.063	0.043	1.4e-01	0.041	0.04	3.0e-01	0.051	0.029	7.9e-02	7.1e-01	None	None	Phospholipids to total lipids ratio in medium LDL	Relative lipoprotein lipid concentrations	brown
M_LDL_TG	Component 5	-0.041	0.043	3.4e-01	0.032	0.04	4.3e-01	-0.002	0.029	9.5e-01	2.1e-01	None	None	Triglycerides in medium LDL	Lipoprotein subclasses	brown
M_LDL_TG_PCT	Component 5	0.048	0.043	2.7e-01	0.052	0.039	1.9e-01	0.05	0.029	8.4e-02	9.4e-01	None	None	Triglycerides to total lipids ratio in medium LDL	Relative lipoprotein lipid concentrations	yellow
M_VLDL_C	Component 5	-0.1	0.043	1.9e-02	0.014	0.04	7.3e-01	-0.039	0.029	1.8e-01	5.0e-02	None	Heterogeneous	Cholesterol in medium VLDL	Lipoprotein subclasses	blue
M_VLDL_CE	Component 5	-0.097	0.043	2.3e-02	0.017	0.04	6.7e-01	-0.036	0.029	2.2e-01	4.9e-02	None	Heterogeneous	Cholesteryl esters in medium VLDL	Lipoprotein subclasses	blue
M_VLDL_CE_PCT	Component 5	-0.019	0.043	6.5e-01	0.008	0.039	8.4e-01	-0.004	0.029	8.8e-01	6.4e-01	None	None	Cholesteryl esters to total lipids ratio in medium VLDL	Relative lipoprotein lipid concentrations	yellow
M_VLDL_C_PCT	Component 5	-0.037	0.043	3.9e-01	-0.001	0.039	9.8e-01	-0.018	0.029	5.4e-01	5.4e-01	None	None	Cholesterol to total lipids ratio in medium VLDL	Relative lipoprotein lipid concentrations	yellow
M_VLDL_FC	Component 5	-0.095	0.043	2.7e-02	0.012	0.04	7.6e-01	-0.037	0.029	2.0e-01	6.7e-02	None	None	Free cholesterol in medium VLDL	Lipoprotein subclasses	brown
M_VLDL_FC_PCT	Component 5	-0.08	0.042	6.0e-02	-0.02	0.039	6.2e-01	-0.047	0.029	1.0e-01	3.0e-01	None	None	Free cholesterol to total lipids ratio in medium VLDL	Relative lipoprotein lipid concentrations	yellow
M_VLDL_L	Component 5	-0.075	0.043	8.2e-02	0.014	0.04	7.3e-01	-0.027	0.029	3.5e-01	1.3e-01	None	None	Total lipids in medium VLDL	Lipoprotein subclasses	brown
M_VLDL_P	Component 5	-0.082	0.043	5.5e-02	0.015	0.04	7.0e-01	-0.03	0.029	3.0e-01	9.5e-02	None	None	Concentration of medium VLDL particles	Lipoprotein subclasses	brown
M_VLDL_PL	Component 5	-0.088	0.043	4.0e-02	0.018	0.04	6.5e-01	-0.031	0.029	2.9e-01	6.9e-02	None	None	Phospholipids in medium VLDL	Lipoprotein subclasses	brown
M_VLDL_PL_PCT	Component 5	-0.098	0.042	2.2e-02	-0.021	0.039	5.9e-01	-0.057	0.029	5.0e-02	1.9e-01	None	None	Phospholipids to total lipids ratio in medium VLDL	Relative lipoprotein lipid concentrations	yellow
M_VLDL_TG	Component 5	-0.035	0.043	4.1e-01	0.023	0.04	5.7e-01	-0.004	0.029	8.9e-01	3.3e-01	None	None	Triglycerides in medium VLDL	Lipoprotein subclasses	turquoise
M_VLDL_TG_PCT	Component 5	0.066	0.043	1.2e-01	0.008	0.039	8.3e-01	0.035	0.029	2.3e-01	3.2e-01	None	None	Triglycerides to total lipids ratio in medium VLDL	Relative lipoprotein lipid concentrations	yellow
NON_HDL_C	Component 5	-0.099	0.043	2.0e-02	0.016	0.04	6.9e-01	-0.037	0.029	2.0e-01	4.8e-02	None	Heterogeneous	Total cholesterol minus HDL-C	Cholesterol	blue
OMEGA_3	Component 5	0.007	0.043	8.6e-01	0.02	0.039	6.1e-01	0.014	0.029	6.2e-01	8.2e-01	None	None	Omega-3 fatty acids	Fatty acids	grey
OMEGA_3_PCT	Component 5	0.034	0.043	4.3e-01	-0.001	0.039	9.8e-01	0.015	0.029	6.0e-01	5.5e-01	None	None	Ratio of omega-3 fatty acids to total fatty acids	Fatty acids	grey
OMEGA_6	Component 5	-0.058	0.043	1.8e-01	0.008	0.039	8.3e-01	-0.022	0.029	4.5e-01	2.6e-01	None	None	Omega-6 fatty acids	Fatty acids	blue
OMEGA_6_BY_OMEGA_3	Component 5	-0.039	0.043	3.7e-01	-0.02	0.039	6.1e-01	-0.029	0.029	3.3e-01	7.5e-01	None	None	Ratio of omega-6 fatty acids to omega-3 fatty acids	Fatty acids	grey
OMEGA_6_PCT	Component 5	-0.03	0.043	4.9e-01	-0.087	0.039	2.8e-02	-0.06	0.029	3.6e-02	3.2e-01	None	None	Ratio of omega-6 fatty acids to total fatty acids	Fatty acids	turquoise
PHE	Component 5	-0.168	0.042	7.6e-05	-0.071	0.039	7.2e-02	-0.116	0.029	5.3e-05	9.4e-02	None	Homogeneous	Phenylalanine	Amino acids	grey
PHOSPHATIDYLC	Component 5	0.015	0.043	7.3e-01	0.113	0.039	4.1e-03	0.068	0.029	1.8e-02	8.9e-02	None	None	Phosphatidylcholines	Other lipids	red
PHOSPHOGLYC	Component 5	0.005	0.043	9.1e-01	0.101	0.039	1.0e-02	0.057	0.029	4.9e-02	9.6e-02	None	None	Phosphoglycerides	Other lipids	red
PUFA	Component 5	-0.05	0.043	2.4e-01	0.011	0.039	7.7e-01	-0.017	0.029	5.6e-01	2.9e-01	None	None	Polyunsaturated fatty acids	Fatty acids	blue
PUFA_BY_MUFA	Component 5	0.0	0.043	1.0e+00	-0.04	0.039	3.1e-01	-0.022	0.029	4.6e-01	4.9e-01	None	None	Ratio of polyunsaturated fatty acids to monounsaturated fatty acids	Fatty acids	turquoise
PUFA_PCT	Component 5	-0.014	0.043	7.4e-01	-0.088	0.039	2.6e-02	-0.054	0.029	6.2e-02	2.1e-01	None	None	Ratio of polyunsaturated fatty acids to total fatty acids	Fatty acids	turquoise
PYRUVATE	Component 5	-0.083	0.042	5.1e-02	0.0	0.04	1.0e+00	-0.038	0.029	1.8e-01	1.5e-01	None	None	Pyruvate	Glycolysis related metabolites	grey
REMNANT_C	Component 5	-0.093	0.043	3.0e-02	0.03	0.04	4.4e-01	-0.027	0.029	3.6e-01	3.5e-02	None	Heterogeneous	Remnant cholesterol (non-HDL, non-LDL -cholesterol)	Cholesterol	red
SFA	Component 5	-0.026	0.043	5.4e-01	0.08	0.039	4.3e-02	0.031	0.029	2.8e-01	6.7e-02	None	None	Saturated fatty acids	Fatty acids	brown
SFA_PCT	Component 5	0.047	0.043	2.8e-01	0.136	0.039	5.3e-04	0.095	0.029	9.5e-04	1.2e-01	None	None	Ratio of saturated fatty acids to total fatty acids	Fatty acids	grey
SPHINGOMYELINS	Component 5	-0.012	0.043	7.8e-01	0.107	0.039	6.3e-03	0.053	0.029	6.8e-02	3.9e-02	None	Heterogeneous	Sphingomyelins	Other lipids	red
S_HDL_C	Component 5	0.004	0.043	9.2e-01	0.008	0.04	8.4e-01	0.006	0.029	8.3e-01	9.5e-01	None	None	Cholesterol in small HDL	Lipoprotein subclasses	green
S_HDL_CE	Component 5	-0.001	0.043	9.8e-01	-0.007	0.04	8.5e-01	-0.005	0.029	8.8e-01	9.2e-01	None	None	Cholesteryl esters in small HDL	Lipoprotein subclasses	green
S_HDL_CE_PCT	Component 5	-0.022	0.043	6.0e-01	-0.101	0.039	9.9e-03	-0.066	0.029	2.4e-02	1.8e-01	None	None	Cholesteryl esters to total lipids ratio in small HDL	Relative lipoprotein lipid concentrations	turquoise
S_HDL_C_PCT	Component 5	-0.03	0.043	4.9e-01	-0.07	0.039	7.7e-02	-0.052	0.029	7.6e-02	5.0e-01	None	None	Cholesterol to total lipids ratio in small HDL	Relative lipoprotein lipid concentrations	turquoise
S_HDL_FC	Component 5	0.011	0.043	8.0e-01	0.068	0.039	8.5e-02	0.042	0.029	1.5e-01	3.2e-01	None	None	Free cholesterol in small HDL	Lipoprotein subclasses	green
S_HDL_FC_PCT	Component 5	-0.018	0.043	6.8e-01	0.109	0.039	5.8e-03	0.051	0.029	7.8e-02	3.0e-02	None	Heterogeneous	Free cholesterol to total lipids ratio in small HDL	Relative lipoprotein lipid concentrations	black
S_HDL_L	Component 5	0.015	0.043	7.3e-01	0.032	0.04	4.3e-01	0.024	0.029	4.1e-01	7.7e-01	None	None	Total lipids in small HDL	Lipoprotein subclasses	green
S_HDL_P	Component 5	-0.006	0.043	9.0e-01	0.004	0.04	9.1e-01	-0.0	0.029	9.9e-01	8.7e-01	None	None	Concentration of small HDL particles	Lipoprotein subclasses	green
S_HDL_PL	Component 5	0.03	0.043	4.8e-01	0.055	0.04	1.7e-01	0.043	0.029	1.4e-01	6.7e-01	None	None	Phospholipids in small HDL	Lipoprotein subclasses	green
S_HDL_PL_PCT	Component 5	0.093	0.043	3.1e-02	0.146	0.039	2.2e-04	0.121	0.029	2.7e-05	3.6e-01	None	Homogeneous	Phospholipids to total lipids ratio in small HDL	Relative lipoprotein lipid concentrations	green
S_HDL_TG	Component 5	-0.038	0.043	3.8e-01	-0.024	0.04	5.4e-01	-0.031	0.029	3.0e-01	8.1e-01	None	None	Triglycerides in small HDL	Lipoprotein subclasses	turquoise
S_HDL_TG_PCT	Component 5	-0.046	0.043	2.9e-01	-0.048	0.04	2.3e-01	-0.047	0.029	1.1e-01	9.7e-01	None	None	Triglycerides to total lipids ratio in small HDL	Relative lipoprotein lipid concentrations	turquoise
S_LDL_C	Component 5	-0.1	0.043	2.0e-02	0.002	0.04	9.6e-01	-0.045	0.029	1.2e-01	8.0e-02	None	None	Cholesterol in small LDL	Lipoprotein subclasses	blue
S_LDL_CE	Component 5	-0.099	0.043	2.1e-02	-0.002	0.04	9.6e-01	-0.047	0.029	1.1e-01	9.7e-02	None	None	Cholesteryl esters in small LDL	Lipoprotein subclasses	blue
S_LDL_CE_PCT	Component 5	-0.091	0.043	3.5e-02	-0.116	0.04	3.4e-03	-0.105	0.029	3.2e-04	6.6e-01	None	None	Cholesteryl esters to total lipids ratio in small LDL	Relative lipoprotein lipid concentrations	brown
S_LDL_C_PCT	Component 5	-0.099	0.043	2.1e-02	-0.13	0.039	8.9e-04	-0.116	0.029	5.6e-05	5.9e-01	None	Homogeneous	Cholesterol to total lipids ratio in small LDL	Relative lipoprotein lipid concentrations	blue
S_LDL_FC	Component 5	-0.1	0.043	1.9e-02	0.017	0.04	6.8e-01	-0.038	0.029	2.0e-01	4.5e-02	None	Heterogeneous	Free cholesterol in small LDL	Lipoprotein subclasses	blue
S_LDL_FC_PCT	Component 5	-0.007	0.043	8.8e-01	-0.0	0.039	9.9e-01	-0.003	0.029	9.1e-01	9.1e-01	None	None	Free cholesterol to total lipids ratio in small LDL	Relative lipoprotein lipid concentrations	turquoise
S_LDL_L	Component 5	-0.094	0.043	2.9e-02	0.015	0.04	7.0e-01	-0.035	0.029	2.3e-01	6.2e-02	None	None	Total lipids in small LDL	Lipoprotein subclasses	blue
S_LDL_P	Component 5	-0.099	0.043	2.1e-02	0.023	0.04	5.6e-01	-0.033	0.029	2.5e-01	3.6e-02	None	Heterogeneous	Concentration of small LDL particles	Lipoprotein subclasses	blue
S_LDL_PL	Component 5	-0.083	0.043	5.3e-02	0.048	0.04	2.2e-01	-0.013	0.029	6.6e-01	2.5e-02	None	None	Phospholipids in small LDL	Lipoprotein subclasses	blue
S_LDL_PL_PCT	Component 5	0.107	0.043	1.3e-02	0.136	0.039	6.1e-04	0.122	0.029	2.5e-05	6.2e-01	None	Homogeneous	Phospholipids to total lipids ratio in small LDL	Relative lipoprotein lipid concentrations	brown
S_LDL_TG	Component 5	-0.037	0.043	3.9e-01	0.024	0.04	5.5e-01	-0.004	0.029	8.8e-01	3.0e-01	None	None	Triglycerides in small LDL	Lipoprotein subclasses	turquoise
S_LDL_TG_PCT	Component 5	0.014	0.043	7.5e-01	0.016	0.039	6.9e-01	0.015	0.029	6.1e-01	9.7e-01	None	None	Triglycerides to total lipids ratio in small LDL	Relative lipoprotein lipid concentrations	yellow
S_VLDL_C	Component 5	-0.102	0.043	1.8e-02	-0.004	0.04	9.1e-01	-0.049	0.029	9.1e-02	9.7e-02	None	None	Cholesterol in small VLDL	Lipoprotein subclasses	brown
S_VLDL_CE	Component 5	-0.102	0.043	1.8e-02	-0.013	0.04	7.4e-01	-0.054	0.029	6.3e-02	1.3e-01	None	None	Cholesteryl esters in small VLDL	Lipoprotein subclasses	brown
S_VLDL_CE_PCT	Component 5	-0.11	0.042	9.5e-03	-0.052	0.039	1.9e-01	-0.079	0.029	6.3e-03	3.1e-01	None	None	Cholesteryl esters to total lipids ratio in small VLDL	Relative lipoprotein lipid concentrations	yellow
S_VLDL_C_PCT	Component 5	-0.086	0.042	4.3e-02	-0.03	0.039	4.5e-01	-0.056	0.029	5.3e-02	3.3e-01	None	None	Cholesterol to total lipids ratio in small VLDL	Relative lipoprotein lipid concentrations	yellow
S_VLDL_FC	Component 5	-0.096	0.043	2.6e-02	0.011	0.04	7.8e-01	-0.039	0.029	1.9e-01	6.8e-02	None	None	Free cholesterol in small VLDL	Lipoprotein subclasses	brown
S_VLDL_FC_PCT	Component 5	-0.041	0.043	3.4e-01	-0.0	0.039	1.0e+00	-0.019	0.029	5.2e-01	4.8e-01	None	None	Free cholesterol to total lipids ratio in small VLDL	Relative lipoprotein lipid concentrations	yellow
S_VLDL_L	Component 5	-0.069	0.043	1.1e-01	0.012	0.04	7.6e-01	-0.026	0.029	3.8e-01	1.7e-01	None	None	Total lipids in small VLDL	Lipoprotein subclasses	brown
S_VLDL_P	Component 5	-0.06	0.043	1.6e-01	0.009	0.04	8.2e-01	-0.023	0.029	4.4e-01	2.4e-01	None	None	Concentration of small VLDL particles	Lipoprotein subclasses	brown
S_VLDL_PL	Component 5	-0.086	0.043	4.6e-02	0.011	0.04	7.8e-01	-0.034	0.029	2.5e-01	9.8e-02	None	None	Phospholipids in small VLDL	Lipoprotein subclasses	brown
S_VLDL_PL_PCT	Component 5	-0.048	0.043	2.7e-01	-0.004	0.039	9.2e-01	-0.024	0.029	4.1e-01	4.5e-01	None	None	Phospholipids to total lipids ratio in small VLDL	Relative lipoprotein lipid concentrations	yellow
S_VLDL_TG	Component 5	-0.012	0.043	7.8e-01	0.024	0.04	5.5e-01	0.007	0.029	8.0e-01	5.4e-01	None	None	Triglycerides in small VLDL	Lipoprotein subclasses	turquoise
S_VLDL_TG_PCT	Component 5	0.096	0.043	2.4e-02	0.027	0.039	5.0e-01	0.059	0.029	4.2e-02	2.3e-01	None	None	Triglycerides to total lipids ratio in small VLDL	Relative lipoprotein lipid concentrations	yellow
TG_BY_PG	Component 5	-0.045	0.043	2.9e-01	-0.021	0.04	6.0e-01	-0.032	0.029	2.7e-01	6.7e-01	None	None	Ratio of triglycerides to phosphoglycerides	Other lipids	turquoise
TOTAL_BCAA	Component 5	-0.07	0.043	1.0e-01	0.002	0.04	9.6e-01	-0.031	0.029	2.8e-01	2.2e-01	None	None	Total concentration of branched-chain amino acids (leucine + isoleucine + valine)	Amino acids	grey
TOTAL_C	Component 5	-0.053	0.043	2.2e-01	0.057	0.039	1.5e-01	0.006	0.029	8.3e-01	5.9e-02	None	None	Total cholesterol	Cholesterol	red
TOTAL_CE	Component 5	-0.046	0.043	2.8e-01	0.061	0.039	1.3e-01	0.012	0.029	6.9e-01	6.7e-02	None	None	Total esterified cholesterol	Cholesteryl esters	red
TOTAL_FA	Component 5	-0.041	0.043	3.4e-01	0.043	0.04	2.7e-01	0.004	0.029	8.8e-01	1.5e-01	None	None	Total fatty acids	Fatty acids	brown
TOTAL_FC	Component 5	-0.071	0.043	9.6e-02	0.052	0.04	1.9e-01	-0.005	0.029	8.6e-01	3.4e-02	None	None	Total free cholesterol	Free cholesterol	red
TOTAL_L	Component 5	-0.046	0.043	2.8e-01	0.067	0.04	9.0e-02	0.015	0.029	6.1e-01	5.1e-02	None	None	Total lipids in lipoprotein particles	Total lipids	blue
TOTAL_P	Component 5	0.035	0.043	4.1e-01	0.089	0.039	2.3e-02	0.064	0.029	2.6e-02	3.5e-01	None	None	Total concentration of lipoprotein particles	Lipoprotein particle concentrations	green
TOTAL_PL	Component 5	-0.005	0.043	9.0e-01	0.108	0.039	6.0e-03	0.056	0.029	5.2e-02	5.0e-02	None	Heterogeneous	Total phospholipids in lipoprotein particles	Phospholipids	red
TOTAL_TG	Component 5	-0.036	0.043	4.1e-01	0.022	0.04	5.9e-01	-0.005	0.029	8.7e-01	3.3e-01	None	None	Total triglycerides	Triglycerides	turquoise
TYR	Component 5	-0.007	0.043	8.7e-01	-0.038	0.04	3.4e-01	-0.024	0.029	4.1e-01	6.0e-01	None	None	Tyrosine	Amino acids	grey
UNSATURATION	Component 5	-0.029	0.043	5.0e-01	-0.084	0.039	3.3e-02	-0.059	0.029	4.2e-02	3.5e-01	None	None	Degree of unsaturation	Fatty acids	grey
VAL	Component 5	-0.073	0.043	9.0e-02	0.008	0.04	8.5e-01	-0.029	0.029	3.1e-01	1.7e-01	None	None	Valine	Amino acids	grey
VLDL_C	Component 5	-0.099	0.043	2.2e-02	0.008	0.04	8.4e-01	-0.041	0.029	1.6e-01	6.9e-02	None	None	VLDL cholesterol	Cholesterol	brown
VLDL_CE	Component 5	-0.101	0.043	1.9e-02	0.011	0.04	7.8e-01	-0.041	0.029	1.6e-01	5.6e-02	None	None	Cholesteryl esters in VLDL	Cholesteryl esters	brown
VLDL_FC	Component 5	-0.09	0.043	3.7e-02	0.005	0.04	9.0e-01	-0.039	0.029	1.8e-01	1.1e-01	None	None	Free cholesterol in VLDL	Free cholesterol	brown
VLDL_L	Component 5	-0.077	0.043	7.4e-02	0.013	0.04	7.4e-01	-0.028	0.029	3.3e-01	1.2e-01	None	None	Total lipids in VLDL	Total lipids	brown
VLDL_P	Component 5	-0.072	0.043	9.3e-02	0.027	0.04	4.9e-01	-0.019	0.029	5.2e-01	8.9e-02	None	None	Concentration of VLDL particles	Lipoprotein particle concentrations	brown
VLDL_PL	Component 5	-0.083	0.043	5.3e-02	0.011	0.04	7.8e-01	-0.033	0.029	2.6e-01	1.1e-01	None	None	Phospholipids in VLDL	Phospholipids	brown
VLDL_SIZE	Component 5	-0.08	0.043	6.4e-02	-0.042	0.04	2.9e-01	-0.059	0.029	4.2e-02	5.2e-01	None	None	Average diameter for VLDL particles	Lipoprotein particle sizes	turquoise
VLDL_TG	Component 5	-0.043	0.043	3.2e-01	0.016	0.04	6.9e-01	-0.011	0.029	7.0e-01	3.2e-01	None	None	Triglycerides in VLDL	Triglycerides	turquoise
XL_HDL_C	Component 5	0.039	0.043	3.7e-01	0.133	0.039	8.0e-04	0.09	0.029	2.0e-03	1.1e-01	None	None	Cholesterol in very large HDL	Lipoprotein subclasses	black
XL_HDL_CE	Component 5	0.046	0.043	2.8e-01	0.14	0.039	4.2e-04	0.097	0.029	8.4e-04	1.1e-01	None	None	Cholesteryl esters in very large HDL	Lipoprotein subclasses	black
XL_HDL_CE_PCT	Component 5	-0.043	0.043	3.2e-01	-0.027	0.04	5.0e-01	-0.034	0.029	2.4e-01	7.8e-01	None	None	Cholesteryl esters to total lipids ratio in very large HDL	Relative lipoprotein lipid concentrations	grey
XL_HDL_C_PCT	Component 5	-0.075	0.043	8.1e-02	-0.105	0.04	7.9e-03	-0.092	0.029	1.7e-03	6.0e-01	None	None	Cholesterol to total lipids ratio in very large HDL	Relative lipoprotein lipid concentrations	black
XL_HDL_FC	Component 5	0.007	0.043	8.8e-01	0.101	0.039	1.1e-02	0.058	0.029	4.7e-02	1.1e-01	None	None	Free cholesterol in very large HDL	Lipoprotein subclasses	black
XL_HDL_FC_PCT	Component 5	-0.11	0.043	1.0e-02	-0.153	0.039	1.2e-04	-0.133	0.029	4.2e-06	4.7e-01	None	Homogeneous	Free cholesterol to total lipids ratio in very large HDL	Relative lipoprotein lipid concentrations	black
XL_HDL_L	Component 5	0.048	0.043	2.7e-01	0.14	0.039	4.0e-04	0.098	0.029	7.6e-04	1.1e-01	None	None	Total lipids in very large HDL	Lipoprotein subclasses	black
XL_HDL_P	Component 5	0.036	0.043	4.0e-01	0.136	0.039	5.8e-04	0.091	0.029	1.8e-03	8.7e-02	None	None	Concentration of very large HDL particles	Lipoprotein subclasses	black
XL_HDL_PL	Component 5	0.052	0.043	2.3e-01	0.141	0.039	3.7e-04	0.101	0.029	5.4e-04	1.3e-01	None	None	Phospholipids in very large HDL	Lipoprotein subclasses	black
XL_HDL_PL_PCT	Component 5	0.027	0.043	5.3e-01	0.058	0.039	1.4e-01	0.044	0.029	1.3e-01	5.9e-01	None	None	Phospholipids to total lipids ratio in very large HDL	Relative lipoprotein lipid concentrations	grey
XL_HDL_TG	Component 5	-0.004	0.043	9.3e-01	0.082	0.039	3.7e-02	0.043	0.029	1.4e-01	1.4e-01	None	None	Triglycerides in very large HDL	Lipoprotein subclasses	brown
XL_HDL_TG_PCT	Component 5	-0.05	0.043	2.4e-01	-0.067	0.04	9.0e-02	-0.06	0.029	4.2e-02	7.7e-01	None	None	Triglycerides to total lipids ratio in very large HDL	Relative lipoprotein lipid concentrations	turquoise
XL_VLDL_C	Component 5	-0.078	0.043	7.2e-02	-0.01	0.04	8.0e-01	-0.042	0.029	1.6e-01	2.5e-01	None	None	Cholesterol in very large VLDL	Lipoprotein subclasses	brown
XL_VLDL_CE	Component 5	-0.079	0.043	6.9e-02	-0.007	0.04	8.6e-01	-0.04	0.029	1.7e-01	2.3e-01	None	None	Cholesteryl esters in very large VLDL	Lipoprotein subclasses	brown
XL_VLDL_CE_PCT	Component 5	0.093	0.043	2.9e-02	-0.018	0.039	6.4e-01	0.033	0.029	2.5e-01	5.5e-02	None	None	Cholesteryl esters to total lipids ratio in very large VLDL	Relative lipoprotein lipid concentrations	grey
XL_VLDL_C_PCT	Component 5	0.076	0.043	7.5e-02	-0.032	0.039	4.2e-01	0.018	0.029	5.4e-01	6.4e-02	None	None	Cholesterol to total lipids ratio in very large VLDL	Relative lipoprotein lipid concentrations	grey
XL_VLDL_FC	Component 5	-0.07	0.043	1.1e-01	-0.016	0.04	7.0e-01	-0.041	0.029	1.6e-01	3.6e-01	None	None	Free cholesterol in very large VLDL	Lipoprotein subclasses	turquoise
XL_VLDL_FC_PCT	Component 5	0.005	0.043	9.1e-01	-0.05	0.039	2.0e-01	-0.025	0.029	3.9e-01	3.4e-01	None	None	Free cholesterol to total lipids ratio in very large VLDL	Relative lipoprotein lipid concentrations	grey
XL_VLDL_L	Component 5	-0.063	0.043	1.4e-01	-0.003	0.04	9.5e-01	-0.031	0.029	2.9e-01	3.0e-01	None	None	Total lipids in very large VLDL	Lipoprotein subclasses	turquoise
XL_VLDL_P	Component 5	-0.06	0.043	1.6e-01	-0.009	0.04	8.2e-01	-0.033	0.029	2.6e-01	3.8e-01	None	None	Concentration of very large VLDL particles	Lipoprotein subclasses	turquoise
XL_VLDL_PL	Component 5	-0.07	0.043	1.0e-01	-0.014	0.04	7.2e-01	-0.04	0.029	1.7e-01	3.4e-01	None	None	Phospholipids in very large VLDL	Lipoprotein subclasses	turquoise
XL_VLDL_PL_PCT	Component 5	-0.075	0.043	8.2e-02	-0.053	0.039	1.8e-01	-0.063	0.029	3.0e-02	7.0e-01	None	None	Phospholipids to total lipids ratio in very large VLDL	Relative lipoprotein lipid concentrations	grey
XL_VLDL_TG	Component 5	-0.045	0.043	2.9e-01	0.003	0.04	9.3e-01	-0.019	0.029	5.1e-01	4.1e-01	None	None	Triglycerides in very large VLDL	Lipoprotein subclasses	turquoise
XL_VLDL_TG_PCT	Component 5	0.091	0.043	3.2e-02	-0.026	0.039	5.1e-01	0.028	0.029	3.3e-01	4.3e-02	None	Heterogeneous	Triglycerides to total lipids ratio in very large VLDL	Relative lipoprotein lipid concentrations	grey
XS_VLDL_C	Component 5	-0.078	0.043	6.7e-02	0.061	0.039	1.2e-01	-0.003	0.029	9.1e-01	1.7e-02	None	None	Cholesterol in very small VLDL	Lipoprotein subclasses	red
XS_VLDL_CE	Component 5	-0.078	0.043	6.9e-02	0.062	0.039	1.2e-01	-0.002	0.029	9.4e-01	1.6e-02	None	None	Cholesteryl esters in very small VLDL	Lipoprotein subclasses	red
XS_VLDL_CE_PCT	Component 5	-0.019	0.043	6.6e-01	0.016	0.039	6.8e-01	0.0	0.029	1.0e+00	5.4e-01	None	None	Cholesteryl esters to total lipids ratio in very small VLDL	Relative lipoprotein lipid concentrations	yellow
XS_VLDL_C_PCT	Component 5	-0.028	0.043	5.1e-01	0.009	0.039	8.2e-01	-0.008	0.029	7.8e-01	5.2e-01	None	None	Cholesterol to total lipids ratio in very small VLDL	Relative lipoprotein lipid concentrations	yellow
XS_VLDL_FC	Component 5	-0.073	0.043	9.1e-02	0.054	0.039	1.7e-01	-0.004	0.029	8.9e-01	3.0e-02	None	None	Free cholesterol in very small VLDL	Lipoprotein subclasses	brown
XS_VLDL_FC_PCT	Component 5	-0.099	0.042	2.0e-02	-0.045	0.039	2.5e-01	-0.07	0.029	1.5e-02	3.5e-01	None	None	Free cholesterol to total lipids ratio in very small VLDL	Relative lipoprotein lipid concentrations	yellow
XS_VLDL_L	Component 5	-0.065	0.043	1.3e-01	0.067	0.039	8.8e-02	0.007	0.029	8.1e-01	2.3e-02	None	None	Total lipids in very small VLDL	Lipoprotein subclasses	brown
XS_VLDL_P	Component 5	-0.069	0.043	1.1e-01	0.062	0.039	1.2e-01	0.002	0.029	9.4e-01	2.5e-02	None	None	Concentration of very small VLDL particles	Lipoprotein subclasses	brown
XS_VLDL_PL	Component 5	-0.055	0.043	2.0e-01	0.07	0.039	7.5e-02	0.013	0.029	6.5e-01	3.1e-02	None	None	Phospholipids in very small VLDL	Lipoprotein subclasses	brown
XS_VLDL_PL_PCT	Component 5	-0.003	0.043	9.5e-01	0.058	0.039	1.4e-01	0.03	0.029	2.9e-01	2.9e-01	None	None	Phospholipids to total lipids ratio in very small VLDL	Relative lipoprotein lipid concentrations	grey
XS_VLDL_TG	Component 5	-0.012	0.043	7.9e-01	0.052	0.039	1.9e-01	0.023	0.029	4.3e-01	2.8e-01	None	None	Triglycerides in very small VLDL	Lipoprotein subclasses	brown
XS_VLDL_TG_PCT	Component 5	0.045	0.043	2.9e-01	-0.02	0.039	6.1e-01	0.01	0.029	7.3e-01	2.6e-01	None	None	Triglycerides to total lipids ratio in very small VLDL	Relative lipoprotein lipid concentrations	yellow
XXL_VLDL_C	Component 5	-0.057	0.043	1.9e-01	-0.018	0.04	6.6e-01	-0.036	0.029	2.2e-01	5.0e-01	None	None	Cholesterol in chylomicrons and extremely large VLDL	Lipoprotein subclasses	turquoise
XXL_VLDL_CE	Component 5	-0.056	0.043	1.9e-01	-0.009	0.04	8.3e-01	-0.031	0.029	3.0e-01	4.2e-01	None	None	Cholesteryl esters in chylomicrons and extremely large VLDL	Lipoprotein subclasses	turquoise
XXL_VLDL_FC	Component 5	-0.054	0.043	2.1e-01	-0.03	0.04	4.6e-01	-0.041	0.029	1.6e-01	6.7e-01	None	None	Free cholesterol in chylomicrons and extremely large VLDL	Lipoprotein subclasses	turquoise
XXL_VLDL_L	Component 5	-0.054	0.043	2.1e-01	-0.011	0.04	7.8e-01	-0.031	0.029	2.9e-01	4.7e-01	None	None	Total lipids in chylomicrons and extremely large VLDL	Lipoprotein subclasses	turquoise
XXL_VLDL_P	Component 5	-0.048	0.043	2.6e-01	-0.018	0.04	6.5e-01	-0.032	0.029	2.7e-01	6.0e-01	None	None	Concentration of chylomicrons and extremely large VLDL particles	Lipoprotein subclasses	turquoise
XXL_VLDL_PL	Component 5	-0.052	0.043	2.2e-01	-0.029	0.04	4.7e-01	-0.04	0.029	1.7e-01	6.9e-01	None	None	Phospholipids in chylomicrons and extremely large VLDL	Lipoprotein subclasses	turquoise
XXL_VLDL_TG	Component 5	-0.045	0.043	2.9e-01	-0.007	0.04	8.6e-01	-0.025	0.029	3.9e-01	5.1e-01	None	None	Triglycerides in chylomicrons and extremely large VLDL	Lipoprotein subclasses	turquoise
